# Supplementary material for: Simultaneous regulation of both lignin and cellulose biosynthesis modifies xylem fiber properties in Populus
Source: Front Plant Sci. 2025 Aug 4;16:1646316. doi: 10.3389/fpls.2025.1646316 (PMC12359840; doi:10.3389/fpls.2025.1646316)
Supplement: Supplementary file 1 [file Table1.xlsx]

## Sheet: Table S1
Supplementary Table S1. List of primers used in this study.
Primer name	Primer sequence (5'-3')	Description
PdCesA4-F	ATGGCTGGCCTTGTCACG	PdCesA4 cDNA cloning
PdCesA4-R	CTAGCACTCCACCCCACATT
PdCesA7A-F	ATGGAAGCCAGTGCTGGAC	PdCesA7A cDNA cloning
PdCesA7A-R	TTAACAGTTGATTCCACATTGCTTGG
PdCesA8A-F	ATGATGGAATCTGGGGCTCCT	PdCesA8A cDNA cloning
PdCesA8A-R	TCAGCAATCTATAGAAATGCAGGTTTC
PdCesA4-TEST-F	GACGATGCCGAGTTTGGAGAGC	identification of transgenic plants
PdCesA7A-TEST-F	ACTGTCACATCCAAGGCAAC
PdCesA8A-TEST-F	GGGGACCTCTCTTTGGCAA
M13F	TGTAAAACGACGGCCAGT
RT-PdCes4-F	GAGTTAAGGAAGATGGAGAGGTGT	RT-PCR
RT-PdCes4-R	TGCACTGAGGACAGGACTGGTTGC
RT-PdCes7A-F	CCTAACTGTAGATGGTGATT
RT-PdCes7A-R	CCTTTGAGACGCTTGTAT
RT-PdCes8A-F	CAGAGGTTTGATGGCATA
RT-PdCes8A-R	AAGTGCTTGCCTATTGAA
RT-LTF1AA-F	CCATAGTCTCCTCGGCAACAAATG
RT-LTF1AA-R	TGAGTCGCAGGATCTATGCCTCTA
RT-XTH4-F	TAGTGTTCTTCGTGGATGAT
RT-XTH4-R	CCATAGGCTTGAGTATATCTTC
RT-NAC1-F	GAAGGTGAAGTCTGATAC
RT-NAC1-R	CTTGTTCCAGTTGTGTAT
RT-4CL1-F	AGATGAGGATGCAGGAGAAGTTCC
RT-4CL1-R	TTCATCTTCGGTGGCCTGAGAC
RT-CAD6-F	GTCACCAGAAGAAGAACA
RT-CAD6-R	GCAGTATAGCACCTTGAA
RT-COMT-F	ACAAGGTGTTCAATAAGG
RT-COMT-R	TTAGAGACGATGGTGTTA
RT-EXPA13-F	CACTTCTTCCACCACTAC
RT-EXPA13-R	GTTGCCATTCCATATCCT
RT-ACTIN-F	GGCATCCACGAGACTACATAC
RT-ACTIN-R	GGAACCACCACTGAGCAC

## Sheet: Table S2
Supplementary Table S2. Differentially expressed genes in the transcriptomes of WT, LTF/4/, LTF/7/8, and LTF/4/7/8
Gene ID	Gene Name	Gene Description	FC(WT/LTF/4/7)	Log2FC(WT/LTF/4/7)	Pvalue	Padjust	Significant	Regulate	WT	WT	LTF/4/7	LTF/4/7	WT	LTF/4/7		Gene ID	Gene Name	Gene ID	Gene Name	Gene Description	FC(WT/LTF/7/8)	Log2FC(WT/LTF/7/8)	Pvalue	Padjust	Significant	Regulate	WT	WT	LTF/7/8	LTF/7/8	WT	LTF/7/8		Gene Description	FCWT/LTF/4/7/8)	Log2FC(WT/LTF/4/7/8)	Pvalue	Regulate	WT	WT	LTF/4/7/8	LTF/4/7/8	CK	LTF/4/7/8
Potri.001G007501.v4.1	Potri.001G007501	-	1.94862	0.962455	0.0158100466737	0.285147	yes	up	135.85	284.78	134.94	90.37	210.315	112.655		Potri.001G000800.v4.1	Potri.001G000800	Potri.001G005700.v4.1	Potri.001G005700	ACD1-like	2.0837	1.05915	0.0265866792257	0.305746	yes	up	2.66	2.53	1.43	1.11	2.595	1.27		P-loop containing nucleoside triphosphate hydrolases superfamily protein	1.58811	0.782595	0.0306774584896	down	4.17	3.58	2.8	2.08	3.875	2.44
Potri.001G010600.v4.1	Potri.001G010600	-	3.4579	1.78989	0.0214214112672	0.342344	yes	up	3.36	8.18	1.59	2.06	5.77	1.825		Potri.001G005500.v4.1	Potri.001G005500	Potri.001G008240.v4.1	Potri.001G008240	Protein of unknown function, DUF538	1.6589	0.730224	0.0121595300489	0.193504	yes	up	23.69	24.54	15.44	14.04	24.115	14.74		calcium ion binding	0.628163	-0.593208	0.0104795366157	up	34.13	36.13	58.2	53.65	35.13	55.925
Potri.001G015100.v4.1	Potri.001G015100	beta glucosidase 16	2.54091	1.34535	0.0301188319922	0.416476	yes	up	4.85	1.99	1.15	1.69	3.42	1.42		Potri.001G007300.v4.1	Potri.001G007300	Potri.001G013400.v4.1	Potri.001G013400	Major facilitator superfamily protein	1.66233	0.733204	0.0357407	0.357966	yes	up	71.7	91.73	35.41	65.39	81.715	50.4		Amino acid permease family protein	0.489516	-0.952755	0.0306738386248	up	2.72	4.05	6.25	7.58	3.385	6.915
Potri.001G017000.v4.1	Potri.001G017000	-	2.46742	1.303	6.02179312155E-7	0.000133218771898	yes	up	47.57	63.5	25.03	22.49	55.535	23.76		Potri.001G013000.v4.1	Potri.001G013000	Potri.001G015100.v4.1	Potri.001G015100	beta glucosidase 16	3.7025	1.8885	0.00392959147034	0.0933387129523	yes	up	4.85	1.99	0.72	1.15	3.42	0.935		Peroxidase superfamily protein	0.291837	-1.74125	0.0181994017031	up	0.66	0.77	2.57	2.33	0.715	2.45
Potri.001G017600.v4.1	Potri.001G017600	(1 of 1) PF03140//PF05903 - Plant protein of unknown function (DUF247) // PPPDE putative peptidase domain (Peptidase_C97)	0.333862	-1.58268	3.60896328179E-6	0.000569346568816	yes	down	18.67	30.03	91.19	63.75	24.35	77.47		Potri.001G015100.v4.1	Potri.001G015100	Potri.001G015300.v4.1	Potri.001G015300	lipoxygenase 2	4.89366	2.29092	0.0109651443669	0.183131	yes	up	0.55	1.68	0.14	0.35	1.115	0.245		beta glucosidase 16	2.89831	1.62192	0.0384540245001	down	4.85	1.99	1.78	0.58	3.42	1.18
Potri.001G019100.v4.1	Potri.001G019100	-	0.632855	-0.660052	0.0349121077344	0.458055	yes	down	2.5	2.49	4.58	3.67	2.495	4.125		Potri.001G015700.v4.1	Potri.001G015700	Potri.001G015500.v4.1	Potri.001G015500	lipoxygenase 2	0.632542	-0.660766	0.0542109	0.438274	yes	down	11.66	7.12	17.71	12.53	9.39	15.12		Calcium-dependent lipid-binding (CaLB domain) plant phosphoribosyltransferase family protein	0.570896	-0.725341	0.0351687210796	up	3.05	3.07	6.14	4.58	3.06	5.36
Potri.001G020600.v4.1	Potri.001G020600	-	3.75305	1.90806	0.0035517360264	0.1021	yes	up	1.42	0.84	0.42	0.22	1.13	0.32		Potri.001G017600.v4.1	Potri.001G017600	Potri.001G017600.v4.1	Potri.001G017600	(1 of 1) PF03140//PF05903 - Plant protein of unknown function (DUF247) // PPPDE putative peptidase domain (Peptidase_C97)	0.441057	-1.18096	0.000167664177166	0.0100964533729	yes	down	18.67	30.03	51.83	60.15	24.35	55.99		(1 of 1) PF03140//PF05903 - Plant protein of unknown function (DUF247) // PPPDE putative peptidase domain (Peptidase_C97)	0.309167	-1.62037	7.27798396889E-6	up	18.67	30.03	71.32	86.2	24.35	78.76
Potri.001G023500.v4.1	Potri.001G023500	-	0.48484	-1.04442	0.0341563831104	0.451078	yes	down	1.49	1.35	2.64	3.25	1.42	2.945		Potri.001G019100.v4.1	Potri.001G019100	Potri.001G019100.v4.1	Potri.001G019100	-	0.518545	-0.94746	0.00140332076183	0.0462123074494	yes	down	2.5	2.49	5.13	4.56	2.495	4.845		-	0.488737	-0.953574	0.00735792899209	up	2.5	2.49	5.83	4.38	2.495	5.105
Potri.001G024900.v4.1	Potri.001G024900	annexin 4	0.488563	-1.03338	0.0142925129541	0.26831	yes	down	11.2	18.75	42.22	23.28	14.975	32.75		Potri.001G020200.v4.1	Potri.001G020200	Potri.001G019400.v4.1	Potri.001G019400	-	0.596582	-0.745207	0.0259726488383	0.301892	yes	down	5.8	4.52	7.52	9.8	5.16	8.66		-	2.24762	1.24707	0.00674217133165	down	5.07	4.37	1.98	2.22	4.72	2.1
Potri.001G025400.v4.1	Potri.001G025400	-	2.15974	1.11086	0.0044390954825	0.118866	yes	up	11.41	23.25	8.25	8.65	17.33	8.45		Potri.001G024900.v4.1	Potri.001G024900	Potri.001G019700.v4.1	Potri.001G019700	-	3.71116	1.89187	0.0551918148329	0.442592	yes	up	4.47	1.03	0.91	0.58	2.75	0.745		annexin 4	0.170374	-2.46007	1.1108497011E-9	up	11.2	18.75	107.59	68.2	14.975	87.895
Potri.001G026200.v4.1	Potri.001G026200	-	3.75315	1.9081	5.72983190301E-5	0.00457478164256	yes	up	22.4	51.54	13.37	7.64	36.97	10.505		Potri.001G027100.v4.1	Potri.001G027100	Potri.001G020200.v4.1	Potri.001G020200	-	1.755	0.811468	0.0527888	0.433216	yes	up	5.07	4.37	3.23	2.3	4.72	2.765		Major facilitator superfamily protein	0.390059	-1.26712	0.000862030352134	up	59.19	103.09	243.09	172.95	81.14	208.02
Potri.001G026501.v4.1	Potri.001G026501	-	0.567683	-0.816842	0.0264045470257	0.385227	yes	down	14.3	7.78	20.85	20.22	11.04	20.535		Potri.001G028200.v4.1	Potri.001G028200	Potri.001G022900.v4.1	Potri.001G022900	Transducin/WD40 repeat-like superfamily protein	0.508355	-0.976092	0.0594769236958	0.455179	yes	down	1.1	1.84	2.48	3.41	1.47	2.945		Eukaryotic aspartyl protease family protein	0.628177	-0.59675	0.0231635325614	up	131.55	115.82	177.96	215.83	123.685	196.895
Potri.001G027100.v4.1	Potri.001G027100	Major facilitator superfamily protein	0.383555	-1.38249	3.04539787764E-5	0.00291068903722	yes	down	59.19	103.09	247.23	204.55	81.14	225.89		Potri.001G031800.v4.1	Potri.001G031800	Potri.001G024100.v4.1	Potri.001G024100	Plant calmodulin-binding protein-related	1.7462	0.804215	0.000276290808577	0.0143782335376	yes	up	95.88	72.41	48.43	49.81	84.145	49.12		(1 of 2) PTHR33334:SF2 - GENOMIC DNA, CHROMOSOME 3, P1 CLONE: MQC3	1.64993	0.792754	0.000632647628096	down	133.11	120.27	82.01	71.56	126.69	76.785
Potri.001G028200.v4.1	Potri.001G028200	Eukaryotic aspartyl protease family protein	0.659667	-0.60019	0.000894446926733	0.0377194462436	yes	down	131.55	115.82	196.78	200.74	123.685	198.76		Potri.001G036600.v4.1	Potri.001G036600	Potri.001G024800.v4.1	Potri.001G024800	annexin 3	0.509846	-0.971867	0.0132760635946	0.202841	yes	down	3.23	3.92	7.19	7.06	3.575	7.125		-	0.508065	-0.895141	0.0366908471433	up	4.17	5.91	9.84	10	5.04	9.92
Potri.001G029300.v4.1	Potri.001G029300	NB-ARC domain-containing disease resistance protein	0.589056	-0.763522	0.0213727717757	0.342124	yes	down	1.88	1.63	3.72	2.73	1.755	3.225		Potri.001G037400.v4.1	Potri.001G037400	Potri.001G024900.v4.1	Potri.001G024900	annexin 4	0.143321	-2.80268	8.51952874703E-19	1.30652778213E-15	yes	down	11.2	18.75	101.4	111.63	14.975	106.515		-	2.26448	1.1175	0.0230079156286	down	88.23	75.56	57.11	15.22	81.895	36.165
Potri.001G030200.v4.1	Potri.001G030200	protein arginine methyltransferase 3	0.621511	-0.686148	0.00785727222881	0.180023	yes	down	6.08	5.49	10.31	9.45	5.785	9.88		Potri.001G042500.v4.1	Potri.001G042500	Potri.001G025400.v4.1	Potri.001G025400	-	1.61934	0.695409	0.0710998806314	0.496441	yes	up	11.41	23.25	9.88	11.59	17.33	10.735		-	9.07692	3.30465	0.0133483452283	down	0.8	0.38	0.13	0	0.59	0.065
Potri.001G034200.v4.1	Potri.001G034200	ELCH-like	2.02266	1.01626	0.00381492672918	0.10731	yes	up	36.82	66.15	26.73	27.57	51.485	27.15		Potri.001G042900.v4.1	Potri.001G042900	Potri.001G027100.v4.1	Potri.001G027100	Major facilitator superfamily protein	0.374594	-1.4166	7.79143012903E-6	0.000916851179358	yes	down	59.19	103.09	220.19	222.86	81.14	221.525		hydroxycinnamoyl-CoA shikimate/quinate hydroxycinnamoyl transferase	1.77829	0.85621	0.00512975676901	down	43.02	30.05	21.35	19.74	36.535	20.545
Potri.001G035600.v4.1	Potri.001G035600	-	2.87139	1.52175	0.0123388454124	0.242772	yes	up	3.85	10.72	2.93	2.51	7.285	2.72		Potri.001G043600.v4.1	Potri.001G043600	Potri.001G028200.v4.1	Potri.001G028200	Eukaryotic aspartyl protease family protein	0.645429	-0.631669	0.0004575166133	0.0205545948879	yes	down	131.55	115.82	197.77	192.69	123.685	195.23		-	0.56143	-0.749076	0.0340995671368	up	17.02	17.07	35.04	25.68	17.045	30.36
Potri.001G037101.v4.1	Potri.001G037101	-	17.3611	4.11779	0.00344709860543	0.0999696769424	yes	up	0.35	1.12	0.09	0	0.735	0.045		Potri.001G044900.v4.1	Potri.001G044900	Potri.001G032500.v4.1	Potri.001G032500	nodulin MtN21 /EamA-like transporter family protein	2.42833	1.27997	0.00131708816538	0.0442241658463	yes	up	142.32	64.93	36.05	50.39	103.625	43.22		natural resistance-associated macrophage protein 1	1.80092	0.934405	0.0138985917771	down	60.96	40.45	35.48	20.83	50.705	28.155
Potri.001G039450.v4.1	Potri.001G039450	Wall-associated kinase family protein	11.3149	3.50015	0.00883849	0.194087	yes	up	0.22	0.95	0.03	0.08	0.585	0.055		Potri.001G046100v.4.1	Potri.001G046100	Potri.001G032800.v4.1	Potri.001G032800	-	1.86861	0.901968	5.50373004742E-5	0.00455442538408	yes	up	19.97	21.09	10.79	11.63	20.53	11.21		(1 of 6) K09753 - cinnamoyl-CoA reductase (CCR)	7.78571	2.96083	0.0424668	down	4.99	3.73	0.68	0.44	4.36	0.56
Potri.001G041268.v4.1	Potri.001G041268	metallothionein 2B	5.40316	2.4338	0.0295390047532	0.411035	yes	up	2.2	9.26	0.67	1.52	5.73	1.095		Potri.001G046400v.4.1	Potri.001G046400	Potri.001G035600.v4.1	Potri.001G035600	-	2.6597	1.41126	0.0201501870082	0.260304	yes	up	3.85	10.72	2.42	3.18	7.285	2.8		(1 of 6) K09753 - cinnamoyl-CoA reductase (CCR)	5.4386	2.44323	0.144041	down	1.18	1.92	0.53	0.04	1.55	0.285
Potri.001G042400.v4.1	Potri.001G042400	-	4.79384	2.26118	0.000127827925329	0.00883260609109	yes	up	5.47	14.92	2.81	1.75	10.195	2.28		Potri.001G048700.v4.1	Potri.001G048700	Potri.001G037400.v4.1	Potri.001G037400	-	2.20047	1.13781	0.000311731531536	0.0154977693382	yes	up	88.23	75.56	40.17	43.26	81.895	41.715		pleiotropic drug resistance 12	0.324557	-1.52248	1.28024694178E-6	up	12.67	11.86	46.16	29.42	12.265	37.79
Potri.001G042900.v4.1	Potri.001G042900	hydroxycinnamoyl-CoA shikimate/quinate hydroxycinnamoyl transferase	1.59248	0.671271	0.0106603479385	0.219918	yes	up	43.02	30.05	24.96	24.29	36.535	24.625		Potri.001G048800.v4.1	Potri.001G048800	Potri.001G041700.v4.1	Potri.001G041700	Eukaryotic aspartyl protease family protein	1.90255	0.927938	0.00528140675391	0.112528	yes	up	21.2	12.54	8.99	9.04	16.87	9.015		pleiotropic drug resistance 12	0.127983	-2.55251	3.38722593764E-5	up	0.17	0.42	2.7	1.91	0.295	2.305
Potri.001G044500.v4.1	Potri.001G044500	WRKY DNA-binding protein 40	8.15083	3.02695	1.36329820689E-8	6.49128244399E-6	yes	up	31.01	90.16	9.3	6.64	60.585	7.97		Potri.001G049100.v4.1	Potri.001G049100	Potri.001G041800.v4.1	Potri.001G041800	-	0.529153	-0.918245	0.000431598075616	0.0198064140139	yes	down	25.66	35.73	58.47	62.8	30.695	60.635		-	2.28799	1.28261	0.00390844418304	down	22.69	33.32	16.74	7.74	28.005	12.24
Potri.001G046100.v4.1	Potri.001G046100	cinnamoyl coa reductase	4.09221	2.03288	0.0161278621365	0.288706	yes	up	1.99	3.73	1.23	0.27	2.86	0.75		Potri.001G049700.v4.1	Potri.001G049700	Potri.001G042400.v4.1	Potri.001G042400	-	3.3046	1.72448	0.00169276283846	0.0533976581419	yes	up	5.47	14.92	3.09	3.23	10.195	3.16		-	1.8801	0.993333	4.97756655449E-5	down	83.94	81.02	46.13	41.61	82.48	43.87
Potri.001G046400.v4.1	Potri.001G046400	cinnamoyl coa reductase	4.24792	2.08676	0.0194262	0.3228	yes	up	1.18	1.92	0.2	0.56	1.55	0.38		Potri.001G051500.v4.1	Potri.001G051500	Potri.001G042500.v4.1	Potri.001G042500	-	4.35148	2.12151	0.0161614	0.22742	yes	up	0.8	0.38	0.1	0.17	0.59	0.135		Chalcone and stilbene synthase family protein	0.0353635	-4.71873	0.000869989944547	up	0.05	0.13	4.77	0.32	0.09	2.545
Potri.001G049501.v4.1	Potri.001G049501	-	0.322651	-1.63195	0.0102344409554	0.215104	yes	down	2.62	0.83	6.74	4.74	1.725	5.74		Potri.001G051600.v4.1	Potri.001G051600	Potri.001G042900.v4.1	Potri.001G042900	hydroxycinnamoyl-CoA shikimate/quinate hydroxycinnamoyl transferase	1.54686	0.629338	0.0257483487435	0.300511	yes	up	43.02	30.05	21.39	26.22	36.535	23.805		Chalcone and stilbene synthase family protein	0.116712	-2.96811	0.00181711776221	up	0.95	3.75	36.08	4.19	2.35	20.135
Potri.001G050100.v4.1	Potri.001G050100	-	1.97229	0.979872	0.000459365688091	0.0230457253635	yes	up	128.71	149.2	90.51	62.71	138.955	76.61		Potri.001G055100.v4.1	Potri.001G055100	Potri.001G044500.v4.1	Potri.001G044500	WRKY DNA-binding protein 40	0.488862	-1.0325	0.0357505585612	0.357966	yes	down	31.01	90.16	104.87	147.94	60.585	126.405		microtubule-associated protein 65-8	0.625913	-0.610203	0.0294281056621	up	22.73	31.28	42.15	44.14	27.005	43.145
Potri.001G056601.v4.1	Potri.001G056601	chaperone protein dnaJ-related	6.29137	2.65337	4.86319214864E-5	0.00408196397399	yes	up	26.67	92.73	13.91	6.48	59.7	10.195		Potri.001G056601.v4.1	Potri.001G056601	Potri.001G048700.v4.1	Potri.001G048700	pleiotropic drug resistance 12	0.319782	-1.64484	4.39472208619E-12	3.046967721E-9	yes	down	12.67	11.86	34.1	45.49	12.265	39.795		chaperone protein dnaJ-related	3.09246	1.73706	0.00988421616939	down	26.67	92.73	25.79	12.82	59.7	19.305
Potri.001G061100.v4.1	Potri.001G061100	-	0.314461	-1.66905	0.000869245772577	0.0370746063392	yes	down	2.99	1.46	9.31	5.87	2.225	7.59		Potri.001G059900.v4.1	Potri.001G059900	Potri.001G048800.v4.1	Potri.001G048800	pleiotropic drug resistance 12	0.152084	-2.71706	8.13348511177E-6	0.000948934013627	yes	down	0.17	0.42	1.82	3.27	0.295	2.545		glucose-6-phosphate dehydrogenase 3	2.71654	1.5091	6.29866445795E-6	down	94.82	94.55	27.43	42.28	94.685	34.855
Potri.001G070400.v4.1	Potri.001G070400	-	2.05192	1.03697	0.0143227	0.268565	yes	up	12.27	23.67	10.17	8.49	17.97	9.33		Potri.001G061100.v4.1	Potri.001G061100	Potri.001G049100.v4.1	Potri.001G049100	-	2.04236	1.03024	0.000274181688534	0.0143720569801	yes	up	22.69	33.32	14.15	13.76	28.005	13.955		-	0.124163	-2.9367	0.00144075065879	up	2.99	1.46	3.42	32.42	2.225	17.92
Potri.001G073100.v4.1	Potri.001G073100	CTP synthase family protein	2.11732	1.08224	1.36773456125E-5	0.00159902824509	yes	up	55.54	50.56	31.1	22.35	53.05	26.725		Potri.001G061800.v4.1	Potri.001G061800	Potri.001G049501.v4.1	Potri.001G049501	-	0.210138	-2.25059	0.00141167734859	0.0464278961838	yes	down	2.62	0.83	4.5	12.4	1.725	8.45		B-box type zinc finger protein with CCT domain	0.43608	-1.08507	0.0042668745377	up	3	3.14	6.65	7.43	3.07	7.04
Potri.001G074100.v4.1	Potri.001G074100	purine permease 4	0.50442	-0.987304	0.0274555227186	0.396427	yes	down	3.6	2.16	6.61	5.48	2.88	6.045		Potri.001G062500.v4.1	Potri.001G062500	Potri.001G049700.v4.1	Potri.001G049700	-	2.32691	1.21842	0.00014612849833	0.00918782933253	yes	up	83.94	81.02	45.54	26.4	82.48	35.97		jasmonate-zim-domain protein 10	0.150238	-2.39261	0.00136341246634	up	7.49	47.5	260.12	105.9	27.495	183.01
Potri.001G074600.v4.1	Potri.001G074600	Domain of unknown function (DUF23)	1.79758	0.846059	0.00265836402921	0.0829764448117	yes	up	40.04	53.21	24.22	30.78	46.625	27.5		Potri.001G062700.v4.1	Potri.001G062700	Potri.001G054400.v4.1	Potri.001G054400	heat shock protein 60	0.641887	-0.639608	0.0196914176772	0.256809	yes	down	15.3	21.05	31.77	26.17	18.175	28.97		RING finger protein	2.24413	1.24527	0.0318502647455	down	2.31	2.47	0.96	1.17	2.39	1.065
Potri.001G075201.v4.1	Potri.001G075201	-	2.7948	1.48274	0.0360722011192	0.466268	yes	up	1.96	2.92	1.07	0.79	2.44	0.93		Potri.001G071000.v4.1	Potri.001G071000	Potri.001G056601.v4.1	Potri.001G056601	chaperone protein dnaJ-related	3.23541	1.69395	0.00353692260457	0.0869413926495	yes	up	26.67	92.73	17.96	19.48	59.7	18.72		-	0.447889	-1.58758	0.00980524163498	up	116.61	109.95	241.11	264.73	113.28	252.92
Potri.001G076500.v4.1	Potri.001G076500	-	1.67165	0.741274	0.0246934225996	0.370373	yes	up	24.9	33.16	15.54	21.3	29.03	18.42		Potri.001G072000.v4.1	Potri.001G072000	Potri.001G059500.v4.1	Potri.001G059500	-	1.6181	0.694303	0.0243707	0.290917	yes	up	14.14	13.03	8.92	8.13	13.585	8.525		eukaryotic release factor 1-2	0.589296	-0.685716	0.00504686754923	up	36.7	32.23	57.33	59.64	34.465	58.485
Potri.001G077160.v4.1	Potri.001G077160	-	2.07424	1.05258	0.000158004442451	0.0102675442653	yes	up	24.91	29.7	14.77	15.87	27.305	15.32		Potri.001G072300.v4.1	Potri.001G072300	Potri.001G059900.v4.1	Potri.001G059900	glucose-6-phosphate dehydrogenase 3	1.66196	0.732888	0.000879023466464	0.0331124654702	yes	up	94.82	94.55	65.44	50.72	94.685	58.08		-	1.45281	0.619274	0.0267497112978	down	64.93	50.83	41.9	37.78	57.88	39.84
Potri.001G077900.v4.1	Potri.001G077900	-	0.242845	-2.04189	1.5920314268E-6	0.000299943302194	yes	down	4.29	9.6	31.5	29.73	6.945	30.615		Potri.001G074100.v4.1	Potri.001G074100	Potri.001G060400.v4.1	Potri.001G060400	-	3.08319	1.62443	0.000411017344458	0.0191011375677	yes	up	23.32	10.95	6.67	4.58	17.135	5.625		purine permease 4	3.66879	1.94605	0.00879618626351	down	3.6	2.16	0.53	1.04	2.88	0.785
Potri.001G078400.v4.1	Potri.001G078400	-	2.19275	1.13274	0.0144264650659	0.269665	yes	up	16.31	19.2	7.3	9.97	17.755	8.635		Potri.001G075000.v4.1	Potri.001G075000	Potri.001G060500.v4.1	Potri.001G060500	Pollen Ole e 1 allergen and extensin family protein	1.73394	0.794051	0.0347619682202	0.353308	yes	up	8.4	5.76	4.11	4.2	7.08	4.155		Leucine-rich repeat transmembrane protein kinase	4.53061	2.2535	0.000196757611231	down	1.26	0.96	0.26	0.23	1.11	0.245
Potri.001G079600.v4.1	Potri.001G079600	Integrase-type DNA-binding superfamily protein	2.23224	1.15849	0.0149849246149	0.277725	yes	up	5.38	6.27	3.51	2.04	5.825	2.775		Potri.001G077900.v4.1	Potri.001G077900	Potri.001G061100.v4.1	Potri.001G061100	-	0.192997	-2.37335	1.48593404879E-8	4.64861782362E-6	yes	down	2.99	1.46	11.84	11.1	2.225	11.47		-	0.176403	-2.42362	1.06649420263E-7	up	4.29	9.6	40.7	38.04	6.945	39.37
Potri.001G079800.v4.1	Potri.001G079800	Integrase-type DNA-binding superfamily protein	12.9843	3.69869	0.000194601408208	0.0117424462631	yes	up	44.47	184.79	11.6	7.41	114.63	9.505		Potri.001G079000.v4.1	Potri.001G079000	Potri.001G061800.v4.1	Potri.001G061800	B-box type zinc finger protein with CCT domain	0.548676	-0.865974	0.0132013974426	0.202332	yes	down	3	3.14	5.28	6.66	3.07	5.97		ferric reduction oxidase 7	1.53769	0.701489	0.0293366047348	down	34.27	22.44	20.07	16.81	28.355	18.44
Potri.001G079900.v4.1	Potri.001G079900	-	0.276145	-1.8565	0.00770733932664	0.178102	yes	down	1.37	0.85	5.88	2.67	1.11	4.275		Potri.001G079800.v4.1	Potri.001G079800	Potri.001G062500.v4.1	Potri.001G062500	jasmonate-zim-domain protein 10	0.197225	-2.34208	0.0319574646888	0.337277	yes	down	7.49	47.5	127.6	189.53	27.495	158.565		Integrase-type DNA-binding superfamily protein	4.60084	2.31713	0.00220577172786	down	44.47	184.79	39.53	10.3	114.63	24.915
Potri.001G082500.v4.1	Potri.001G082500	-	2.42647	1.27886	0.00690255540673	0.16463	yes	up	5.76	8.44	2.33	3.88	7.1	3.105		Potri.001G079900.v4.1	Potri.001G079900	Potri.001G066700.v4.1	Potri.001G066700	Protein kinase superfamily protein	1.94046	0.956402	0.00812264383857	0.149799	yes	up	6.99	4.63	3.34	2.76	5.81	3.05		-	0.237179	-2.00771	0.00754996357654	up	1.37	0.85	2.9	6.46	1.11	4.68
Potri.001G083200.v4.1	Potri.001G083200	-	2.12256	1.0858	0.0116436	0.232764	yes	up	7.86	4.49	3.45	2.28	6.175	2.865		Potri.001G083500.v4.1	Potri.001G083500	Potri.001G071000.v4.1	Potri.001G071000	-	0.469511	-1.09077	0.00338611848508	0.0850774706148	yes	down	116.61	199.95	257.48	427.44	158.28	342.46		-	0.0412713	-4.54155	1.24062961354E-5	up	0.34	0.53	1.45	19.63	0.435	10.54
Potri.001G083600.v4.1	Potri.001G083600	-	0.385277	-1.37603	0.0377002538748	0.479055	yes	down	1	1.16	1.65	4.26	1.08	2.955		Potri.001G087701.v4.1	Potri.001G087701	Potri.001G074100.v4.1	Potri.001G074100	purine permease 4	2.75831	1.46379	0.0190869416631	0.252001	yes	up	3.6	2.16	0.85	1.27	2.88	1.06		-	1.70041	0.865368	0.0400670956218	down	185.19	244.69	169.72	83.09	214.94	126.405
Potri.001G086900.v4.1	Potri.001G086900	NAD(P)-binding Rossmann-fold superfamily protein	1.64466	0.717785	0.0150533	0.2784	yes	up	12.39	11.06	6.68	8.16	11.725	7.42		Potri.001G088600.v4.1	Potri.001G088600	Potri.001G075000.v4.1	Potri.001G075000	Leucine-rich repeat transmembrane protein kinase	3.01392	1.59164	0.0180245367596	0.243232	yes	up	1.26	0.96	0.18	0.57	1.11	0.375		auxin response factor 9	1.45773	0.629226	0.0335593942294	down	66.88	59.87	52.4	34.55	63.375	43.475
Potri.001G087701.v4.1	Potri.001G087701	-	1.63087	0.705639	0.00631936072051	0.154665	yes	up	185.19	244.69	140.88	138.98	214.94	139.93		Potri.001G091300.v4.1	Potri.001G091300	Potri.001G077900.v4.1	Potri.001G077900	-	0.438636	-1.18891	0.00710587776454	0.137679	yes	down	4.29	9.6	16.58	15.87	6.945	16.225		(1 of 1) PF11623 - Protein of unknown function (DUF3252) (DUF3252)	1.94497	1.03317	0.000873934124761	down	281.96	222.06	109.99	149.15	252.01	129.57
Potri.001G088800.v4.1	Potri.001G088800	DCD (Development and Cell Death) domain protein	1.99617	0.997232	0.00236579951331	0.0766776703646	yes	up	338.84	587.38	269.95	225.45	463.11	247.7		Potri.001G092200v.4.1	Potri.001G092200	Potri.001G078400.v4.1	Potri.001G078400	-	2.21172	1.14517	0.0117715530697	0.191351	yes	up	16.31	19.2	7.22	8.96	17.755	8.09		(1 of 2) PTHR22298:SF19 - ENDOGLUCANASE 19-RELATED	0.266547	-1.90754	0.01295	up	3.99	3.42	13.77	14.03	3.705	13.9
Potri.001G092400.v4.1	Potri.001G092400	Integrase-type DNA-binding superfamily protein	7.46428	2.9	1.32115560505E-7	4.27141024508E-5	yes	up	4.91	7.34	1.18	0.57	6.125	0.875		Potri.001G095600.v4.1	Potri.001G095600	Potri.001G079000.v4.1	Potri.001G079000	ferric reduction oxidase 7	1.55456	0.636508	0.0294801915573	0.322434	yes	up	34.27	22.44	20.6	16.58	28.355	18.59		-	0.488603	-0.942297	0.0184867415922	up	4.28	4.08	11.32	5.79	4.18	8.555
Potri.001G092900.v4.1	Potri.001G092900	WRKY family transcription factor	16.2891	4.02584	8.62436692668E-22	2.25854921076E-17	yes	up	26.68	36.77	2.83	1.27	31.725	2.05		Potri.001G097001.v4.1	Potri.001G097001	Potri.001G079600.v4.1	Potri.001G079600	Integrase-type DNA-binding superfamily protein	0.447021	-1.16158	0.0409901	0.383659	yes	down	5.38	6.27	6.37	20.12	5.825	13.245		-	0.560079	-0.756984	0.0092005349537	up	58.22	44.14	89.3	93.46	51.18	91.38
Potri.001G093500.v4.1	Potri.001G093500	-	8.15749	3.02812	0.00212993248522	0.0713282249653	yes	up	1.52	5.43	0.36	0.55	3.475	0.455		Potri.001G098800v.4.1	Potri.001G098800	Potri.001G079800.v4.1	Potri.001G079800	Integrase-type DNA-binding superfamily protein	6.13963	2.61815	0.0121523364328	0.193504	yes	up	44.47	184.79	12.01	26.25	114.63	19.13		(1 of 1) PTHR22298:SF22 - ENDOGLUCANASE 18-RELATED	0.596639	-0.745071	0.0146735	up	9.64	10.24	16.67	16.65	9.94	16.66
Potri.001G095300.v4.1	Potri.001G095300	-	1.5908	0.669757	0.0249038780293	0.372676	yes	up	9.51	8.74	6.66	5.42	9.125	6.04		Potri.001G099300.v4.1	Potri.001G099300	Potri.001G079900.v4.1	Potri.001G079900	-	0.186922	-2.41949	0.000258210290605	0.013771	yes	down	1.37	0.85	3.69	8.38	1.11	6.035		isoprenoid F	1.75047	0.868174	0.0101064489928	down	19.65	17.32	11.66	9.46	18.485	10.56
Potri.001G098300.v4.1	Potri.001G098300	respiratory burst oxidase protein F	1.98377	0.988242	4.73065656294E-5	0.00402228682047	yes	up	23.66	29.17	15.38	12.97	26.415	14.175		Potri.001G099800.v4.1	Potri.001G099800	Potri.001G082700.v4.1	Potri.001G082700	growth-regulating factor 8	0.419605	-1.2529	0.00383648857272	0.0917639288313	yes	down	1.44	1.31	2.55	4.18	1.375	3.365		myb domain protein 103	0.498311	-0.954053	0.00147608908593	up	13.21	10.39	24.45	22.91	11.8	23.68
Potri.001G099400.v4.1	Potri.001G099400	1-aminocyclopropane-1-carboxylic acid (acc) synthase 6	11.0697	3.46855	0.00186040307551	0.0640213347457	yes	up	18.65	60.96	6.1	1.75	39.805	3.925		Potri.001G100100.v4.1	Potri.001G100100	Potri.001G083200.v4.1	Potri.001G083200	-	2.28319	1.19105	0.00706620397798	0.137212	yes	up	7.86	4.49	3	2.17	6.175	2.585		SPIRAL1-like5	1.95078	1.04481	3.73691806373E-6	down	407.82	366.66	199.77	197.24	387.24	198.505
Potri.001G099800.v4.1	Potri.001G099800	myb domain protein 103	0.449901	-1.15232	6.88619603742E-6	0.000906209556924	yes	down	13.21	10.39	28.53	26.54	11.8	27.535		Potri.001G101800.v4.1	Potri.001G101800	Potri.001G083400.v4.1	Potri.001G083400	alpha/beta-Hydrolases superfamily protein	3.39551	1.76363	0.0068529612976	0.134552	yes	up	1.64	1.25	0.28	0.58	1.445	0.43		ARID/BRIGHT DNA-binding domain;ELM2 domain protein	0.601876	-0.652807	0.0384149784762	up	3.65	3.41	6.43	5.3	3.53	5.865
Potri.001G100000.v4.1	Potri.001G100000	Pectin lyase-like superfamily protein	1.5487	0.631061	0.00148895085344	0.0547649507722	yes	up	85.4	87.39	55.37	63.02	86.395	59.195		Potri.001G104000.v4.1	Potri.001G104000	Potri.001G083500.v4.1	Potri.001G083500	-	0.0205206572478	-5.60678	3.25047170903E-39	4.16921753759E-35	yes	down	0.34	0.53	24.23	19.1	0.435	21.665		P-loop nucleoside triphosphate hydrolases superfamily protein with CH (Calponin Homology) domain	0.476718	-1.01192	0.000344150186887	up	8.54	10.81	21.86	18.73	9.675	20.295
Potri.001G102300.v4.1	Potri.001G102300	BTB/POZ domain with WD40/YVTN repeat-like protein	7.01256	2.80994	0.0104547263614	0.217292	yes	up	22.93	103.4	13.69	5.75	63.165	9.72		Potri.001G106700.v4.1	Potri.001G106700	Potri.001G086900.v4.1	Potri.001G086900	NAD(P)-binding Rossmann-fold superfamily protein	1.6987	0.764432	0.00836508480809	0.152254	yes	up	12.39	11.06	7.52	6.37	11.725	6.945		Myosin heavy chain-related protein	0.269231	-1.78965	0.000252902463743	up	0.54	0.58	2.2	1.96	0.56	2.08
Potri.001G102400.v4.1	Potri.001G102400	osmotin 34	0.376843	-1.40797	4.07758849112E-6	0.00062253006511	yes	down	52.98	41.17	162.36	102.56	47.075	132.46		Potri.001G113100.v4.1	Potri.001G113100	Potri.001G087500.v4.1	Potri.001G087500	heat shock protein 70 (Hsp 70) family protein	0.626737	-0.674068	0.00477467893196	0.105553	yes	down	111.91	111.1	211.01	152	111.505	181.505		leucoanthocyanidin dioxygenase	0.265595	-1.80092	0.0151706505085	up	7.73	10.28	58.68	9.13	9.005	33.905
Potri.001G104366.v4.1	Potri.001G104366	Haloacid dehalogenase-like hydrolase (HAD) superfamily protein	2.0802	1.05672	0.00144792116609	0.0537260759636	yes	up	9.36	14.47	6.38	5.83	11.915	6.105		Potri.001G114100.v4.1	Potri.001G114100	Potri.001G088100.v4.1	Potri.001G088100	-	1.66092	0.731987	0.00502599855317	0.108891	yes	up	28.87	36.95	19.9	20.36	32.91	20.13		Nucleotide-sugar transporter family protein	0.563231	-0.756395	0.0248692716671	up	8.79	7.11	16.16	12.07	7.95	14.115
Potri.001G105900.v4.1	Potri.001G105900	-	3.65617	1.87034	1.23449675175E-5	0.00148298169426	yes	up	75.24	166.61	43.13	27.75	120.925	35.44		Potri.001G115800.v4.1	Potri.001G115800	Potri.001G089000.v4.1	Potri.001G089000	-	0.202779	-2.30202	0.0201351444647	0.260304	yes	down	0.19	0.35	1.49	1.22	0.27	1.355		AT hook motif DNA-binding family protein	1.37042	0.68346	0.0355754404829	down	15.32	12.76	8.53	11.96	14.04	10.245
Potri.001G106100.v4.1	Potri.001G106100	-	0.488908	-1.03237	0.00481001352241	0.126344	yes	down	15.58	12.84	21.82	39.58	14.21	30.7		Potri.001G118300.v4.1	Potri.001G118300	Potri.001G089500.v4.1	Potri.001G089500	(1 of 9) PTHR12446 - TESMIN/TSO1-RELATED	1.64412	0.717316	0.00912703499091	0.160178	yes	up	32.42	27.28	19.54	15.9	29.85	17.72		Copper amine oxidase family protein	0.48955	-0.923995	0.00258824768024	up	16.19	20.82	43.28	32.32	18.505	37.8
Potri.001G107600.v4.1	Potri.001G107600	osmotin 34	0.417327	-1.26075	2.88548079881E-7	7.7902032123E-5	yes	down	28.47	22.14	67.56	60.76	25.305	64.16		Potri.001G120300.v4.1	Potri.001G120300	Potri.001G091300.v4.1	Potri.001G091300	(1 of 1) PF11623 - Protein of unknown function (DUF3252) (DUF3252)	1.68953	0.756624	0.000357199302005	0.0171918080569	yes	up	281.96	222.06	148.72	153.2	252.01	150.96		Cupredoxin superfamily protein	0.457296	-1.0465	1.91448654851E-5	up	24.84	21.26	52.85	47.96	23.05	50.405
Potri.001G110500.v4.1	Potri.001G110500	Integrase-type DNA-binding superfamily protein	16.9026	4.07918	0.00293088373311	0.0890417438546	yes	up	1.03	2.53	0.23	0	1.78	0.115		Potri.001G120500.v4.1	Potri.001G120500	Potri.001G092900.v4.1	Potri.001G092900	WRKY family transcription factor	4.08742	2.03119	1.59251275038E-11	9.50063478734E-9	yes	up	26.68	36.77	7.03	8.73	31.725	7.88		Haloacid dehalogenase-like hydrolase (HAD) superfamily protein	0.122449	-2.94475	0.0110758576899	up	0.05	0.25	1.39	1.06	0.15	1.225
Potri.001G110700.v4.1	Potri.001G110700	-	26.7474	4.74133	0.0238792138676	0.365061	yes	up	7.29	11.02	0.73	0	9.155	0.365		Potri.001G121400.v4.1	Potri.001G121400	Potri.001G095600.v4.1	Potri.001G095600	-	0.57385	-0.801255	0.000587730502179	0.0245554569583	yes	down	4.28	4.08	7.05	7.83	4.18	7.44		adenine phosphoribosyl transferase 4	1.50068	0.694856	0.0105572729649	down	41.25	35.69	26.75	24.52	38.47	25.635
Potri.001G110800.v4.1	Potri.001G110800	-	43.1199	5.43028	0.00114794582815	0.0456875461211	yes	up	7.87	30.14	0.9	0.06	19.005	0.48		Potri.001G121900.v4.1	Potri.001G121900	Potri.001G097001.v4.1	Potri.001G097001	-	0.631073	-0.66412	0.0197555757319	0.257384	yes	down	58.22	44.14	70.36	93.12	51.18	81.74		Bifunctional inhibitor/lipid-transfer protein/seed storage 2S albumin superfamily protein	0.56675	-0.739469	0.0126951611647	up	39.62	48.81	71.78	84.25	44.215	78.015
Potri.001G110900.v4.1	Potri.001G110900	-	2.35053	1.23299	0.0199548248519	0.327572	yes	up	2.21	3.62	1.06	1.58	2.915	1.32		Potri.001G124200.v4.1	Potri.001G124200	Potri.001G099400.v4.1	Potri.001G099400	1-aminocyclopropane-1-carboxylic acid (acc) synthase 6	9.87348	3.30356	4.62172852484E-10	1.91227744916E-7	yes	up	18.65	60.96	3.76	4.6	39.805	4.18		phosphate starvation-induced gene 3	3.88758	2.06977	8.47341119684E-6	down	26.78	19.56	8.51	3.41	23.17	5.96
Potri.001G114000.v4.1	Potri.001G114000	-	0.0835883	-3.58055	9.83979375264E-6	0.00123886787882	yes	down	0.32	0.34	5.34	3.48	0.33	4.41		Potri.001G128100.v4.1	Potri.001G128100	Potri.001G099800.v4.1	Potri.001G099800	myb domain protein 103	0.53823	-0.893705	0.000652486573156	0.0265369180793	yes	down	13.21	10.39	21.52	23	11.8	22.26		HXXXD-type acyl-transferase family protein	2.42755	1.37024	0.0162112979256	down	10.77	6.15	4.93	2.04	8.46	3.485
Potri.001G117000.v4.1	Potri.001G117000	(1 of 1) PTHR31029:SF4 - F5O11.6	0.154561	-2.69375	0.0187109804684	0.315317	yes	down	0.09	0.15	1	0.67	0.12	0.835		Potri.001G131400.v4.1	Potri.001G131400	Potri.001G100000.v4.1	Potri.001G100000	Pectin lyase-like superfamily protein	1.6004	0.678431	0.00487358290847	0.106974	yes	up	85.4	87.39	63.87	46.33	86.395	55.1		S-adenosyl-L-methionine-dependent methyltransferases superfamily protein	0.544654	-0.850586	0.0318560947273	up	37.75	46.35	55.8	98.61	42.05	77.205
Potri.001G118800.v4.1	Potri.001G118800	myb domain protein 85	0.42939	-1.21964	0.00116297995307	0.0458912909751	yes	down	26.7	13.95	58.93	41.08	20.325	50.005		Potri.001G140000.v4.1	Potri.001G140000	Potri.001G100100.v4.1	Potri.001G100100	SPIRAL1-like5	1.89481	0.922053	0.000124277730862	0.00828077	yes	up	407.82	366.66	174.43	239.09	387.24	206.76		Inositol 1,3,4-trisphosphate 5/6-kinase family protein	0.304661	-1.63337	1.18101876513E-5	up	3.15	4.04	12.08	11.52	3.595	11.8
Potri.001G119000.v4.1	Potri.001G119000	Bifunctional inhibitor/lipid-transfer protein/seed storage 2S albumin superfamily protein	1.89584	0.922838	0.00364527754547	0.103764	yes	up	36.04	51.86	24.68	24.97	43.95	24.825		Potri.001G140200.v4.1	Potri.001G140200	Potri.001G100300.v4.1	Potri.001G100300	(1 of 1) PTHR36716:SF2 - F3H9.20 PROTEIN	1.6239	0.69946	0.010276	0.175157	yes	up	19.72	16.21	11.58	11.39	17.965	11.485		SNARE associated Golgi protein family	0.506631	-0.897343	0.000904118169009	up	22.86	26.04	50.76	45.76	24.45	48.26
Potri.001G124200.v4.1	Potri.001G124200	phosphate starvation-induced gene 3	4.06055	2.02168	2.7474824189E-15	1.02787242266E-11	yes	up	26.78	19.56	6.26	5.67	23.17	5.965		Potri.001G141100.v4.1	Potri.001G141100	Potri.001G102126.v4.1	Potri.001G102126	-	1.53277	0.616144	0.0552097407726	0.442592	yes	up	18.44	27.5	16.46	14.1	22.97	15.28		beta HLH protein 71	2.07801	1.17509	0.0368947285674	down	3.39	2.47	1.4	1.42	2.93	1.41
Potri.001G126100.v4.1	Potri.001G126100	Leucine-rich repeat protein kinase family protein	0.638318	-0.647652	0.0262008847814	0.38394	yes	down	47.62	31.52	56.48	74.49	39.57	65.485		Potri.001G145700.v4.1	Potri.001G145700	Potri.001G102400.v4.1	Potri.001G102400	osmotin 34	0.483326	-1.04893	0.000318683198954	0.0157517921055	yes	down	52.98	41.17	117.8	79.77	47.075	98.785		phosphoribosyl pyrophosphate (PRPP) synthase 2	0.357301	-1.50071	0.000204016609157	up	2.82	3.64	7.87	10.21	3.23	9.04
Potri.001G128100.v4.1	Potri.001G128100	HXXXD-type acyl-transferase family protein	0.507377	-0.978871	0.00816813911227	0.184881	yes	down	10.77	6.15	15.24	19.95	8.46	17.595		Potri.001G147000.v4.1	Potri.001G147000	Potri.001G104000.v4.1	Potri.001G104000	P-loop nucleoside triphosphate hydrolases superfamily protein with CH (Calponin Homology) domain	0.49461	-1.01564	8.95998114856E-5	0.0064564718091	yes	down	8.54	10.81	17.5	21.79	9.675	19.645		Duplicated homeodomain-like superfamily protein	0.61361	-0.629082	0.0344233686731	up	33.61	34.2	48.27	62.24	33.905	55.255
Potri.001G131600.v4.1	Potri.001G131600	-	0.486793	-1.03862	0.0103071285362	0.21608	yes	down	16.56	23.47	89.73	59.45	20.015	74.59		Potri.001G154200.v4.1	Potri.001G154200	Potri.001G104600.v4.1	Potri.001G104600	-	0.577007	-0.793339	0.0216730861149	0.272528	yes	down	22.9	14.44	26.21	39.32	18.67	32.765		ethylene responsive element binding factor 6	12.2126	3.73064	0.00763312443529	down	47.97	302.41	23.7	4.99	175.19	14.345
Potri.001G132800.v4.1	Potri.001G132800	-	2.01439	1.01035	0.0006706587084	0.0308126495712	yes	up	21.5	30.89	14.49	13.74	26.195	14.115		Potri.001G155100.v4.1	Potri.001G155100	Potri.001G105800.v4.1	Potri.001G105800	heavy metal atpase 5	0.534526	-0.903669	0.000485450952454	0.0213606745854	yes	down	6.94	6.02	13.25	11.02	6.48	12.135		homeobox protein 2	2.39923	1.35141	0.000185110782684	down	29.8	26.15	14.71	8.61	27.975	11.66
Potri.001G133000.v4.1	Potri.001G133000	-	2.41674	1.27307	0.00340101451151	0.0990720445244	yes	up	7.9	12.32	5.81	3.17	10.11	4.49		Potri.001G155500.v4.1	Potri.001G155500	Potri.001G105900.v4.1	Potri.001G105900	-	1.91019	0.933719	0.0344268819517	0.351873	yes	up	75.24	166.61	46.93	82.8	120.925	64.865		acyl-CoA oxidase 5	0.442617	-1.06984	0.00163463797016	up	39.9	38.97	113.59	64.6	39.435	89.095
Potri.001G136100.v4.1	Potri.001G136100	xyloglucan endotransglucosylase/hydrolase 30	2.07601	1.05381	0.0207796937067	0.335998	yes	up	6	10.16	4.58	3.72	8.08	4.15		Potri.001G156700.v4.1	Potri.001G156700	Potri.001G106100.v4.1	Potri.001G106100	-	0.323501	-1.62816	7.20524406197E-6	0.000872743609157	yes	down	15.58	12.84	31.07	58.27	14.21	44.67		Plant protein of unknown function (DUF828) with plant pleckstrin homology-like region	0.3218	-1.57223	0.00597466267155	up	7.23	15.65	20.78	50.32	11.44	35.55
Potri.001G136200.v4.1	Potri.001G136200	-	4.1891	2.06664	6.05354889868E-7	0.000133218771898	yes	up	12.49	21.31	5.55	3.27	16.9	4.41		Potri.001G158400.v4.1	Potri.001G158400	Potri.001G106800.v4.1	Potri.001G106800	-	0.273876	-1.8684	0.0600769503237	0.457044	yes	down	0.31	0.4	0.78	1.87	0.355	1.325		Bifunctional inhibitor/lipid-transfer protein/seed storage 2S albumin superfamily protein	0.31576	-1.55498	0.0122844726968	up	30.36	48.1	198.21	50.27	39.23	124.24
Potri.001G137700.v4.1	Potri.001G137700	Transcription factor jumonji (jmj) family protein / zinc finger (C5HC2 type) family protein	1.62966	0.704568	0.0138017837205	0.262701	yes	up	3.92	3.96	2.67	2.47	3.94	2.57		Potri.001G162400v.4.1	Potri.001G162400	Potri.001G111600.v4.1	Potri.001G111600	Pyridoxal phosphate (PLP)-dependent transferases superfamily protein	0.633511	-0.658559	0.0131209189409	0.201551	yes	down	6.86	6.09	10.41	10.43	6.475	10.42		(1 of 53) K01051 - pectinesterase (E3.1.1.11)	0.672162	-0.57312	0.0183529	up	75.11	73.72	109.31	112.11	74.415	110.71
Potri.001G142200.v4.1	Potri.001G142200	Basic helix-loop-helix (bHLH) DNA-binding family protein	2.50941	1.32735	0.0100090053744	0.211554	yes	up	36.51	107.89	39.11	23.96	72.2	31.535		Potri.001G162700.v4.1	Potri.001G162700	Potri.001G111800.v4.1	Potri.001G111800	-	0.500849	-0.997552	0.00755529294282	0.143461	yes	down	2.77	2.41	5.95	4.59	2.59	5.27		pectin methylesterase 1	3.09648	1.71288	0.00195602187377	down	8.27	19.01	5.78	3.03	13.64	4.405
Potri.001G142700.v4.1	Potri.001G142700	-	4.44151	2.15105	0.0140653713398	0.26576	yes	up	1.67	2.94	0.68	0.43	2.305	0.555		Potri.001G163600.v4.1	Potri.001G163600	Potri.001G114400.v4.1	Potri.001G114400	Cell cycle regulated microtubule associated protein	1.92058	0.941544	0.0209058	0.265625	yes	up	4.8	6.19	2.55	3.11	5.495	2.83		Subtilase family protein	0.573579	-0.722603	0.006965	up	12.43	14.62	23.53	23.63	13.525	23.58
Potri.001G147801.v4.1	Potri.001G147801	Intron maturase, type II family protein	0.57756	-0.791958	0.0164424	0.291929	yes	down	1.81	1.58	3.45	2.72	1.695	3.085		Potri.001G172100.v4.1	Potri.001G172100	Potri.001G114500.v4.1	Potri.001G114500	leucine-rich repeat transmembrane protein kinase family protein	2.12123	1.0849	0.0172751256262	0.235848	yes	up	1.74	2.34	0.77	1.2	2.04	0.985		(1 of 3) PF15697 - Domain of unknown function (DUF4666) (DUF4666)	0.537979	-0.807391	0.0265555396402	up	30.3	29.69	48.32	63.19	29.995	55.755
Potri.001G149100.v4.1	Potri.001G149100	Protein kinase superfamily protein	1.78851	0.838758	0.0350527846681	0.459211	yes	up	9.34	12.21	8.24	4.6	10.775	6.42		Potri.001G175000v.4.1	Potri.001G175000	Potri.001G115800.v4.1	Potri.001G115800	AT hook motif DNA-binding family protein	1.73401	0.794112	0.0022265372725	0.0642911804874	yes	up	15.32	12.76	8.75	8.4	14.04	8.575		(1 of 2) K18368 - caffeoylshikimate esterase (CSE)	1.52065	0.604691	0.116415	down	14.09	15.73	10.94	8.67	14.91	9.805
Potri.001G153100.v4.1	Potri.001G153100	alpha/beta-Hydrolases superfamily protein	28.7228	4.84413	1.26528022956E-5	0.00149932844578	yes	up	1.07	6.23	0.23	0.05	3.65	0.14		Potri.001G177100.v4.1	Potri.001G177100	Potri.001G118300.v4.1	Potri.001G118300	Copper amine oxidase family protein	0.645953	-0.630499	0.0442087154389	0.397785	yes	down	16.19	20.82	35.92	23.21	18.505	29.565		CYCLIN A2;3	0.539301	-0.810434	0.0235324669682	up	4.5	5.38	10.36	7.96	4.94	9.16
Potri.001G154200.v4.1	Potri.001G154200	ethylene responsive element binding factor 6	30.7237	4.94128	0.000254455759895	0.0144862770437	yes	up	47.97	302.41	9.81	2.53	175.19	6.17		Potri.001G177500.v4.1	Potri.001G177500	Potri.001G119000.v4.1	Potri.001G119000	Bifunctional inhibitor/lipid-transfer protein/seed storage 2S albumin superfamily protein	1.84149	0.88087	0.00516633999377	0.110906	yes	up	36.04	51.86	23.9	21.95	43.95	22.925		indole-3-acetic acid inducible 19	0.499142	-0.928645	0.0317771137466	up	11.41	11.85	17.56	29.04	11.63	23.3
Potri.001G155100.v4.1	Potri.001G155100	homeobox protein 2	1.52581	0.609574	0.00836791687989	0.188249	yes	up	29.8	26.15	18.37	20.5	27.975	19.435		Potri.001G179400.v4.1	Potri.001G179400	Potri.001G120300.v4.1	Potri.001G120300	Cupredoxin superfamily protein	0.560028	-0.836428	0.00542819243357	0.11442	yes	down	24.84	21.26	32.56	51.58	23.05	42.07		sulfate transporter 3;4	1.73343	0.870769	0.0302152633964	down	14.97	8.83	7.92	5.81	11.9	6.865
Potri.001G158000.v4.1	Potri.001G158000	Nucleotide-diphospho-sugar transferases superfamily protein	5.97173	2.57815	4.79632803456E-6	0.000692325161078	yes	up	11.41	35.2	5.55	3.01	23.305	4.28		Potri.001G179700.v4.1	Potri.001G179700	Potri.001G122700.v4.1	Potri.001G122700	Ubiquitin-like superfamily protein	1.74745	0.805253	0.0246722914728	0.293307	yes	up	20.02	17.06	11.56	9.71	18.54	10.635		Protein of unknown function (DUF581)	1.46762	0.645683	0.0211187472458	down	25.62	21.74	17.73	14.54	23.68	16.135
Potri.001G158800.v4.1	Potri.001G158800	-	3.84711	1.94378	0.0339565035559	0.450255	yes	up	1.54	2.34	0.74	0.33	1.94	0.535		Potri.001G180600.v4.1	Potri.001G180600	Potri.001G122800.v4.1	Potri.001G122800	GRAS family transcription factor	0.609364	-0.714623	0.000959020076904	0.0351956252258	yes	down	11.96	12.14	21.53	18.27	12.05	19.9		Late embryogenesis abundant (LEA) hydroxyproline-rich glycoprotein family	0.464416	-1.00477	0.0243353070752	up	10.57	13.64	34.1	18.03	12.105	26.065
Potri.001G158900.v4.1	Potri.001G158900	copper-exporting ATPase / responsive-to-antagonist 1 / copper-transporting ATPase (RAN1)	1.60742	0.684748	0.0253151580434	0.376678	yes	up	67.99	111.61	60.05	58.81	89.8	59.43		Potri.001G185700.v4.1	Potri.001G185700	Potri.001G123800.v4.1	Potri.001G123800	K+ uptake permease 11	1.53204	0.61545	0.00448001404929	0.101147	yes	up	24.32	21.06	16.16	14.15	22.69	15.155		Major facilitator superfamily protein	1.56706	0.716407	0.0369833281071	down	261.66	177.65	117.3	163.04	219.655	140.17
Potri.001G162700.v4.1	Potri.001G162700	pectin methylesterase 1	5.79845	2.53567	1.42133923719E-7	4.53927218823E-5	yes	up	8.27	19.01	2.65	2.28	13.64	2.465		Potri.001G190200.v4.1	Potri.001G190200	Potri.001G124200.v4.1	Potri.001G124200	phosphate starvation-induced gene 3	4.19025	2.06704	2.78806947371E-10	1.27718475373E-7	yes	up	26.78	19.56	3.96	6.88	23.17	5.42		protein kinase family protein / peptidoglycan-binding LysM domain-containing protein	0.553679	-0.776869	0.00637948048545	up	15.25	17.86	27.03	32.77	16.555	29.9
Potri.001G167700.v4.1	Potri.001G167700	PLAT/LH2 domain-containing lipoxygenase family protein	2.67127	1.41752	0.000129756014322	0.00894223816596	yes	up	61.24	109.3	41.38	26.91	85.27	34.145		Potri.001G191300.v4.1	Potri.001G191300	Potri.001G128100.v4.1	Potri.001G128100	HXXXD-type acyl-transferase family protein	1.72144	0.783614	0.0523857	0.432107	yes	up	10.77	6.15	5.49	4.49	8.46	4.99		actin binding protein family	1.64753	0.810831	0.00970891058903	down	10.59	10.07	7.26	5.28	10.33	6.27
Potri.001G167900.v4.1	Potri.001G167900	-	2.2834	1.19118	0.0354028165865	0.462408	yes	up	22.32	86.54	24.08	26.74	54.43	25.41		Potri.001G193400.v4.1	Potri.001G193400	Potri.001G131400.v4.1	Potri.001G131400	S-adenosyl-L-methionine-dependent methyltransferases superfamily protein	0.63324	-0.659175	0.0128707954516	0.199822	yes	down	37.75	46.35	55.71	77.38	42.05	66.545		(1 of 1) PF13369 - Transglutaminase-like superfamily (Transglut_core2)	2.01814	0.962869	0.0359521225051	down	57.76	30.11	13.8	29.74	43.935	21.77
Potri.001G177366.v4.1	Potri.001G177366	cadmium tolerance 1	5.69353	2.50932	0.0379364819978	0.480639	yes	up	5.19	3.2	1.31	0.27	4.195	0.79		Potri.001G199100.v4.1	Potri.001G199100	Potri.001G131600.v4.1	Potri.001G131600	-	0.407551	-1.29495	8.83206607345E-5	0.00638681977231	yes	down	16.56	23.47	70.86	68.03	20.015	69.445		Pyridoxal-5'-phosphate-dependent enzyme family protein	0.535529	-0.820946	0.00410239750177	up	15.61	19.51	32.09	33.49	17.56	32.79
Potri.001G187600.v4.1	Potri.001G187600	Ankyrin repeat family protein	7.27493	2.86293	3.81547864149E-5	0.00338711032757	yes	up	3.81	19.69	1.69	1.84	11.75	1.765		Potri.001G205400.v4.1	Potri.001G205400	Potri.001G133900.v4.1	Potri.001G133900	basic pentacysteine 7	1.9772	0.983461	0.0417783728515	0.38719	yes	up	6.1	5.21	4	2.14	5.655	3.07		P-type ATP-ase 1	0.261905	-1.86643	0.000184310703188	up	4.03	8.73	32.17	16.55	6.38	24.36
Potri.001G189500.v4.1	Potri.001G189500	pleiotropic drug resistance 7	2.43409	1.28338	0.000500210849871	0.0243938952261	yes	up	11.4	21.89	7.72	6.21	16.645	6.965		Potri.001G206800.v4.1	Potri.001G206800	Potri.001G140000.v4.1	Potri.001G140000	Inositol 1,3,4-trisphosphate 5/6-kinase family protein	0.322574	-1.6323	4.33087501021E-5	0.00377890940942	yes	down	3.15	4.04	8.8	13.9	3.595	11.35		beta-xylosidase 3	0.442728	-1.09811	0.000189669522191	up	4.97	5.35	11.1	12.21	5.16	11.655
Potri.001G192800.v4.1	Potri.001G192800	-	2.98305	1.57679	0.0120337501131	0.238923	yes	up	5.82	15.15	4.35	3.32	10.485	3.835		Potri.001G210500.v4.1	Potri.001G210500	Potri.001G140200.v4.1	Potri.001G140200	SNARE associated Golgi protein family	0.584893	-0.773755	0.00241074093289	0.0677357471537	yes	down	22.86	26.04	38.17	46.87	24.45	42.52		Protein of unknown function (DUF3411)	1.51096	0.667115	0.0186339692075	down	194.42	154.52	103.37	127.57	174.47	115.47
Potri.001G197000.v4.1	Potri.001G197000	myb domain protein 26	0.163966	-2.60853	0.0205762	0.334066	yes	down	0.3	0.14	0.44	2.41	0.22	1.425		Potri.001G218800.v4.1	Potri.001G218800	Potri.001G140500.v4.1	Potri.001G140500	Tetratricopeptide repeat (TPR)-like superfamily protein	0.562109	-0.831079	0.00212998626025	0.0626611668969	yes	down	16.18	17.78	26.63	34.86	16.98	30.745		NAC domain containing protein 61	2.07435	1.20221	0.00151847115816	down	107.85	183.16	80.46	59.83	145.505	70.145
Potri.001G198900.v4.1	Potri.001G198900	hydroxyproline-rich glycoprotein family protein	2.30282	1.2034	0.0107959926388	0.221398	yes	up	8.19	18.98	7.36	5.26	13.585	6.31		Potri.001G219300.v4.1	Potri.001G219300	Potri.001G142700.v4.1	Potri.001G142700	-	2.76239	1.46592	0.0667320388201	0.482491	yes	up	1.67	2.94	0.87	0.83	2.305	0.85		Plant L-ascorbate oxidase	0.463012	-1.01821	0.0374389284981	up	13.19	17.98	48.46	18.86	15.585	33.66
Potri.001G200800.v4.1	Potri.001G200800	Glucose-methanol-choline (GMC) oxidoreductase family protein	0.479706	-1.05978	0.0361269	0.466285	yes	down	0.94	1.12	1.95	2.27	1.03	2.11		Potri.001G226900.v4.1	Potri.001G226900	Potri.001G144400.v4.1	Potri.001G144400	NAC domain containing protein 96	0.39721	-1.33203	0.00309988672819	0.0805613240854	yes	down	1.51	1.96	5.3	3.68	1.735	4.49		urophorphyrin methylase 1	1.9116	1.00869	0.0111241537886	down	17.53	23.34	8.32	13.06	20.435	10.69
Potri.001G203800.v4.1	Potri.001G203800	-	0.244963	-2.02936	0.0188423001689	0.316732	yes	down	0.27	0.47	1.85	1.34	0.37	1.595		Potri.001G227000.v4.1	Potri.001G227000	Potri.001G145200.v4.1	Potri.001G145200	nitrate transporter 1.5	9.74506	3.28467	0.00394704145315	0.0936664703032	yes	up	0.38	5.15	0.13	0.45	2.765	0.29		O-fucosyltransferase family protein	1.73654	0.880955	0.00638043032046	down	27.16	39.94	20.57	18.07	33.55	19.32
Potri.001G218800.v4.1	Potri.001G218800	NAC domain containing protein 61	11.7984	3.56052	0.00496161367083	0.128648	yes	up	107.85	183.16	24.13	3	145.505	13.565		Potri.001G232600.v4.1	Potri.001G232600	Potri.001G145700.v4.1	Potri.001G145700	phosphoribosyl pyrophosphate (PRPP) synthase 2	0.255319	-1.96963	0.000181865483987	0.0107497586653	yes	down	2.82	3.64	6.76	17.51	3.23	12.135		beta-hexosaminidase 2	0.332178	-1.39082	0.00328211204941	up	2.84	3.87	13.44	6.76	3.355	10.1
Potri.001G230900.v4.1	Potri.001G230900	-	5.86788	2.55284	0.0151113269773	0.279277	yes	up	1.9	6.06	0.64	0.81	3.98	0.725		Potri.001G239650.v4.1	Potri.001G239650	Potri.001G145800.v4.1	Potri.001G145800	Peroxidase superfamily protein	3.12232	1.64262	0.0372133618682	0.36534	yes	up	1.93	1.83	0.66	0.58	1.88	0.62		metallothionein 2B	1.90069	0.988603	0.0280221618623	down	2243.22	1354.62	603.7	1289.21	1798.92	946.455
Potri.001G232000.v4.1	Potri.001G232000	Bifunctional inhibitor/lipid-transfer protein/seed storage 2S albumin superfamily protein	0.53298	-0.907847	0.00937938712197	0.201665	yes	down	9.77	13.91	26.95	20.33	11.84	23.64		Potri.001G240900v.4.1	Potri.001G240900	Potri.001G147000.v4.1	Potri.001G147000	Duplicated homeodomain-like superfamily protein	0.657317	-0.60534	0.00492158214454	0.107633	yes	down	33.61	34.2	49.32	55.57	33.905	52.445		(1 of 3) PTHR31867//PTHR31867:SF9 - FAMILY NOT NAMED // EXPANSIN-A6	0.499767	-1.00067	0.0475608	up	106.22	129.38	241.88	229.54	117.8	235.71
Potri.001G234600.v4.1	Potri.001G234600	exocyst subunit exo70 family protein H7	20.0293	4.32404	0.00193367585619	0.0662815488506	yes	up	6.29	23.62	1.4	0.21	14.955	0.805		Potri.001G243300.v4.1	Potri.001G243300	Potri.001G148600.v4.1	Potri.001G148600	SBP (S-ribonuclease binding protein) family protein	1.52065	0.604692	0.010997	0.183544	yes	up	14.71	14.83	9.46	10.37	14.77	9.915		zinc finger (C3HC4-type RING finger) family protein	2.9246	1.65956	0.0155465565095	down	39.21	127.96	43.96	13.2	83.585	28.58
Potri.001G235300.v4.1	Potri.001G235300	-	1.88631	0.915564	0.00945882624867	0.203039	yes	up	13.74	17.99	8.15	9.72	15.865	8.935		Potri.001G245200.v4.1	Potri.001G245200	Potri.001G154200.v4.1	Potri.001G154200	ethylene responsive element binding factor 6	15.1625	3.92244	0.00206668160901	0.0614723808314	yes	up	47.97	302.41	6.87	16.84	175.19	11.855		highly ABA-induced PP2C gene 1	1.77684	0.900277	0.00684288066991	down	23.64	18.4	10.22	13.44	21.02	11.83
Potri.001G235800.v4.1	Potri.001G235800	C2H2-type zinc finger family protein	28.5783	4.83685	0.00145167905877	0.0537716707089	yes	up	7.33	45.86	1.71	0.3	26.595	1.005		Potri.001G246900.v4.1	Potri.001G246900	Potri.001G155100.v4.1	Potri.001G155100	homeobox protein 2	2.28792	1.19403	4.07423316398E-7	8.10203901981E-5	yes	up	29.8	26.15	11.9	12.97	27.975	12.435		tubulin beta chain 2	0.538464	-0.81072	0.00389686962072	up	82.26	110.3	179.47	178.14	96.28	178.805
Potri.001G239100.v4.1	Potri.001G239100	-	2.12776	1.08934	0.00110932013524	0.0447625203415	yes	up	13.27	21.74	9.38	7.74	17.505	8.56		Potri.001G248700.v4.1	Potri.001G248700	Potri.001G155500.v4.1	Potri.001G155500	acyl-CoA oxidase 5	0.452867	-1.14284	9.15502947252E-11	4.66432866624E-8	yes	down	39.9	38.97	91.01	89.25	39.435	90.13		Laccase/Diphenol oxidase family protein	0.173679	-2.45251	1.31647536636E-6	up	0.87	0.74	4.09	5.18	0.805	4.635
Potri.001G239300.v4.1	Potri.001G239300	poltergeist like 4	4.03769	2.01353	1.06092496501E-8	5.34298134304E-6	yes	up	20.09	34.16	7.98	6.36	27.125	7.17		Potri.001G252100.v4.1	Potri.001G252100	Potri.001G156700.v4.1	Potri.001G156700	Plant protein of unknown function (DUF828) with plant pleckstrin homology-like region	0.448637	-1.15638	0.00557405283949	0.116159	yes	down	7.23	15.65	21.85	30.34	11.44	26.095		phosphatidylinositol-speciwc phospholipase C4	0.449109	-1.05942	0.00176108383441	up	15.24	23.81	45.45	41.5	19.525	43.475
Potri.001G241800.v4.1	Potri.001G241800	-	2.74636	1.45752	7.33226036976E-5	0.00551773662538	yes	up	33.4	63.97	21.02	16.74	48.685	18.88		Potri.001G254500.v4.1	Potri.001G254500	Potri.001G157600.v4.1	Potri.001G157600	Nodulin MtN21 /EamA-like transporter family protein	1.60033	0.678374	0.0542094	0.438274	yes	up	4.32	5.87	3.49	3.01	5.095	3.25		ubiquitin-conjugating enzyme19	0.588943	-0.680343	0.0270220020609	up	13.84	15.03	25.95	23.07	14.435	24.51
Potri.001G242100.v4.1	Potri.001G242100	-	5.77988	2.53104	0.000752657955661	0.0335212336384	yes	up	1.46	6.89	0.73	0.82	4.175	0.775		Potri.001G254800.v4.1	Potri.001G254800	Potri.001G158000.v4.1	Potri.001G158000	Nucleotide-diphospho-sugar transferases superfamily protein	3.07218	1.61926	0.00309395972458	0.0805613240854	yes	up	11.41	35.2	5.74	10.09	23.305	7.915		Hexokinase	0.337509	-1.48075	4.66892619523E-5	up	5.32	8.69	22.19	19.32	7.005	20.755
Potri.001G243300.v4.1	Potri.001G243300	zinc finger (C3HC4-type RING finger) family protein	6.86283	2.7788	1.87708653992E-7	5.40188377005E-5	yes	up	39.21	127.96	15.5	10.66	83.585	13.08		Potri.001G256100.v4.1	Potri.001G256100	Potri.001G158400.v4.1	Potri.001G158400	Bifunctional inhibitor/lipid-transfer protein/seed storage 2S albumin superfamily protein	0.614932	-0.701502	0.0467232254733	0.409355	yes	down	30.36	48.1	53.78	75.63	39.23	64.705		NAD kinase 1	1.44554	0.868402	0.00178501305466	down	19.11	16.19	12.76	11.66	17.65	12.21
Potri.001G249200.v4.1	Potri.001G249200	thiaminC	0.594242	-0.750877	0.0333003837326	0.443576	yes	down	1.86	1.67	3.32	2.96	1.765	3.14		Potri.001G260800.v4.1	Potri.001G260800	Potri.001G162700.v4.1	Potri.001G162700	pectin methylesterase 1	2.8788	1.52547	0.00182218484788	0.0561158558255	yes	up	8.27	19.01	3.7	5.91	13.64	4.805		Protein kinase superfamily protein	0.457672	-1.04848	0.0125460287283	up	4.28	2.64	8.15	6.97	3.46	7.56
Potri.001G250100.v4.1	Potri.001G250100	Tetratricopeptide repeat (TPR)-like superfamily protein	1.68179	0.75	0.0195520310473	0.324069	yes	up	8.91	12.14	7.29	5.77	10.525	6.53		Potri.001G263900.v4.1	Potri.001G263900	Potri.001G163400.v4.1	Potri.001G163400	Protein of unknown function (DUF581)	0.240046	-2.05862	0.0616244606777	0.462352	yes	down	9.83	55.75	137.48	142.48	32.79	139.98		Protein of unknown function, DUF642	0.415009	-1.19932	0.00104223829284	up	20.14	16.36	34.37	53.58	18.25	43.975
Potri.001G251200.v4.1	Potri.001G251200	-	0.584777	-0.774041	0.0301116105408	0.416476	yes	down	10.58	6.06	13.81	16.23	8.32	15.02		Potri.001G267300.v4.1	Potri.001G267300	Potri.001G166200.v4.1	Potri.001G166200	-	0.202363	-2.30498	0.0588190628537	0.453205	yes	down	8.76	58.35	113.14	215.95	33.555	164.545		myb domain protein 83	0.431681	-1.12981	0.0240763653247	up	2.25	1.32	4.7	3.57	1.785	4.135
Potri.001G258100.v4.1	Potri.001G258100	Chaperonin-like RbcX protein	1.61007	0.687127	0.0154907530836	0.282428	yes	up	15.48	16.39	10.36	10.65	15.935	10.505		Potri.001G271900.v4.1	Potri.001G271900	Potri.001G166400.v4.1	Potri.001G166400	exocyst subunit exo70 family protein D1	0.655307	-0.609756	0.00584271244217	0.119524	yes	down	14.09	16.22	22.69	24.3	15.155	23.495		Galactose oxidase/kelch repeat superfamily protein	0.552211	-0.779616	0.0253530164336	up	5.51	6.23	9.9	11.36	5.87	10.63
Potri.001G263900.v4.1	Potri.001G263900	Protein of unknown function, DUF642	0.536595	-0.898094	0.00112252534812	0.0450179078356	yes	down	20.14	16.36	30.95	41.01	18.25	35.98		Potri.001G273600.v4.1	Potri.001G273600	Potri.001G172100.v4.1	Potri.001G172100	(1 of 3) PF15697 - Domain of unknown function (DUF4666) (DUF4666)	0.517648	-0.949956	0.0044127267677	0.100323	yes	down	30.3	29.69	48.09	67.95	29.995	58.02		las1-like family protein	2.80009	1.16064	0.0177163878078	down	13.73	46.22	13.66	7.75	29.975	10.705
Potri.001G268500.v4.1	Potri.001G268500	-	10.8003	3.433	0.000828908286343	0.0358209	yes	up	142.18	473.27	36.11	22.16	307.725	29.135		Potri.001G275500.v4.1	Potri.001G275500	Potri.001G172700.v4.1	Potri.001G172700	Ran BP2/NZF zinc finger-like superfamily protein	0.62297	-0.682766	0.0533182912721	0.435475	yes	down	10.83	10.38	14.73	19.73	10.605	17.23		non-specific phospholipase C2	0.51536	-0.880654	0.0105203865191	up	6.35	6.4	10.98	13.76	6.375	12.37
Potri.001G269400.v4.1	Potri.001G269400	A20/AN1-like zinc finger family protein	2.13804	1.09629	0.00378291730886	0.106638	yes	up	81.33	161.99	65.89	55.73	121.66	60.81		Potri.001G277600.v4.1	Potri.001G277600	Potri.001G174000.v4.1	Potri.001G174000	-	0.194982	-2.35859	0.0335622633857	0.346385	yes	down	5.09	4.4	21.73	28.74	4.745	25.235		-	3.94272	2.06763	3.78134990088E-10	down	119.07	101.21	29.8	26.07	110.14	27.935
Potri.001G272900.v4.1	Potri.001G272900	-	0.666246	-0.585874	0.0143415784492	0.268653	yes	down	8.51	6.58	12.09	11.9	7.545	11.995		Potri.001G278300.v4.1	Potri.001G278300	Potri.001G182000.v4.1	Potri.001G182000	Mitochondrial substrate carrier family protein	2.0303	1.02169	0.0436226891246	0.395751	yes	up	8.99	5.79	4.21	3.15	7.39	3.68		Plant protein of unknown function (DUF828)	0.334868	-1.49898	0.000689080966594	up	2.19	3.63	8.22	9.16	2.91	8.69
Potri.001G273600.v4.1	Potri.001G273600	las1-like family protein	1.89547	0.922557	0.0344127663149	0.453549	yes	up	13.73	46.22	11.65	13.76	29.975	12.705		Potri.001G278500.v4.1	Potri.001G278500	Potri.001G183600.v4.1	Potri.001G183600	-	1.60716	0.684518	0.00101327170278	0.0367658543018	yes	up	52.1	44.37	30.9	30.19	48.235	30.545		Protein phosphatase 2C family protein	5.25164	2.51449	0.000377744478914	down	84.88	306.84	57.86	16.73	195.86	37.295
Potri.001G273900.v4.1	Potri.001G273900	F-box family protein	1.61593	0.692365	0.0279780430196	0.399503	yes	up	12.4	12.14	6.35	9.73	12.27	8.04		Potri.001G281900.v4.1	Potri.001G281900	Potri.001G184100.v4.1	Potri.001G184100	HD-ZIP IV family of homeobox-leucine zipper protein with lipid-binding START domain	1.60414	0.6818	0.00169549390692	0.0533976581419	yes	up	19.73	19.03	13.05	11.6	19.38	12.325		UDP-Glycosyltransferase superfamily protein	0.408978	-1.22539	0.0145160086517	up	5.57	5.91	8.83	19.24	5.74	14.035
Potri.001G278500.v4.1	Potri.001G278500	Protein phosphatase 2C family protein	10.078	3.33314	0.000543243541062	0.0261515842892	yes	up	84.88	306.84	28.24	14.03	195.86	21.135		Potri.001G286700.v4.1	Potri.001G286700	Potri.001G185700.v4.1	Potri.001G185700	Major facilitator superfamily protein	1.56218	0.643565	0.0130190707131	0.20095	yes	up	261.66	177.65	153.9	132.69	219.655	143.295		-	0.504571	-0.898853	0.0026940528943	up	94.83	115.46	247.97	168.8	105.145	208.385
Potri.001G279400.v4.1	Potri.001G279400	Acyl-CoA N-acyltransferases (NAT) superfamily protein	0.37469	-1.41623	0.0338718201938	0.449815	yes	down	1	0.37	2.26	1.6	0.685	1.93		Potri.001G288200.v4.1	Potri.001G288200	Potri.001G187600.v4.1	Potri.001G187600	Ankyrin repeat family protein	3.14083	1.65115	0.0140357691995	0.209469	yes	up	3.81	19.69	4.22	3.48	11.75	3.85		-	0.589087	-0.690329	0.0120368314141	up	52.09	61.81	90.43	102.92	56.95	96.675
Potri.001G283000.v4.1	Potri.001G283000	-	1.63127	0.705993	0.00679672467777	0.162848	yes	up	14.25	15.83	9.21	10.34	15.04	9.775		Potri.001G289500.v4.1	Potri.001G289500	Potri.001G188500.v4.1	Potri.001G188500	-	3.08873	1.62701	0.0328299271103	0.342213	yes	up	1.72	1.01	0.64	0.26	1.365	0.45		tubulin alpha-2 chain	0.489309	-0.947109	0.000784682563868	up	37.74	31.83	82.17	60.01	34.785	71.09
Potri.001G283212.v4.1	Potri.001G283212	-	4.07281	2.02603	0.0210858960608	0.339605	yes	up	1.12	1.89	0.65	0.13	1.505	0.39		Potri.001G292100.v4.1	Potri.001G292100	Potri.001G190200.v4.1	Potri.001G190200	protein kinase family protein / peptidoglycan-binding LysM domain-containing protein	0.658959	-0.60174	0.00837059534602	0.152254	yes	down	15.25	17.86	23.58	27.79	16.555	25.685		-	0	-6.59887	0.0209746741503	up	0	0	0	3.25	0	1.625
Potri.001G283400.v4.1	Potri.001G283400	-	2.92432	1.5481	0.00887180682723	0.194422	yes	up	3.29	3.12	1.71	0.65	3.205	1.18		Potri.001G295700.v4.1	Potri.001G295700	Potri.001G190400.v4.1	Potri.001G190400	-	0.631492	-0.663163	0.0449233656552	0.40126	yes	down	4.82	6.07	7.68	9.92	5.445	8.8		-	4.09677	2.13328	0.0123334094648	down	2.19	7.97	1.55	0.93	5.08	1.24
Potri.001G283700.v4.1	Potri.001G283700	-	4.40522	2.13921	4.68880009711E-5	0.00399968393952	yes	up	2.94	3.63	0.93	0.67	3.285	0.8		Potri.001G296400.v4.1	Potri.001G296400	Potri.001G191000.v4.1	Potri.001G191000	-	0.440446	-1.18296	0.000239925530024	0.0130675363518	yes	down	111.1	181.25	387.18	288.26	146.175	337.72		Peroxisomal membrane 22 kDa (Mpv17/PMP22) family protein	1.65635	0.987111	0.0256941629837	down	11.26	15.49	9.76	6.39	13.375	8.075
Potri.001G285300.v4.1	Potri.001G285300	Magnesium transporter CorA-like family protein	3.19658	1.67653	4.49362403643E-5	0.00385832873003	yes	up	19.73	40.71	11.88	7.62	30.22	9.75		Potri.001G297466.v4.1	Potri.001G297466	Potri.001G191300.v4.1	Potri.001G191300	actin binding protein family	1.57567	0.655965	0.0175910885517	0.238668	yes	up	10.59	10.07	7.49	5.94	10.33	6.715		-	0.509776	-0.887355	0.0120063092511	up	36.24	59.19	92.5	94.7	47.715	93.6
Potri.001G286400.v4.1	Potri.001G286400	-	1.99776	0.99838	0.00170297795146	0.0604303341365	yes	up	11.86	13.62	8.12	5.46	12.74	6.79		Potri.001G298200.v4.1	Potri.001G298200	Potri.001G193400.v4.1	Potri.001G193400	(1 of 1) PF13369 - Transglutaminase-like superfamily (Transglut_core2)	1.69042	0.75738	0.0290376189501	0.319838	yes	up	57.76	30.11	29.71	28.65	43.935	29.18		(1 of 8) PF05542 - Protein of unknown function (DUF760) (DUF760)	1.81754	0.931673	0.00619370728692	down	96.12	69.44	37.79	53.3	82.78	45.545
Potri.001G289500.v4.1	Potri.001G289500	tubulin alpha-2 chain	0.605621	-0.723513	0.0117494544423	0.234166	yes	down	37.74	31.83	48.89	72.62	34.785	60.755		Potri.001G298300.v4.1	Potri.001G298300	Potri.001G197000.v4.1	Potri.001G197000	myb domain protein 26	0.200902	-2.31543	0.0120721872609	0.192832	yes	down	0.3	0.14	0.96	1.3	0.22	1.13		Auxin-responsive GH3 family protein	0.213174	-2.12434	0.00657492380117	up	0.76	1.02	6.91	1.44	0.89	4.175
Potri.001G295500.v4.1	Potri.001G295500	zinc-finger protein 2	12.9528	3.6952	0.0146043419133	0.272406	yes	up	5.16	19.86	1.88	0.2	12.51	1.04		Potri.001G299500.v4.1	Potri.001G299500	Potri.001G199100.v4.1	Potri.001G199100	Pyridoxal-5'-phosphate-dependent enzyme family protein	0.57268	-0.8042	0.000849096707933	0.0321275795958	yes	down	15.61	19.51	31.27	31.3	17.56	31.285		Plant basic secretory protein (BSP) family protein	2.85101	1.58924	0.000241710668412	down	14.19	9.73	4.43	3.96	11.96	4.195
Potri.001G295700.v4.1	Potri.001G295700	-	6.15209	2.62108	0.00125317796326	0.0484416133853	yes	up	2.19	7.97	0.92	0.85	5.08	0.885		Potri.001G301200.v4.1	Potri.001G301200	Potri.001G200000.v4.1	Potri.001G200000	Protein kinase protein with adenine nucleotide alpha hydrolases-like domain	1.70458	0.769416	0.0435385	0.39522	yes	up	2.94	2.71	1.64	1.78	2.825	1.71		-	1.59666	1.04469	0.0105061	down	10.67	7.5	7.56	3.82	9.085	5.69
Potri.001G296400.v4.1	Potri.001G296400	Peroxisomal membrane 22 kDa (Mpv17/PMP22) family protein	3.04665	1.60722	2.18529709014E-5	0.00226199842675	yes	up	11.26	15.49	5.15	4.82	13.375	4.985		Potri.001G303000.v4.1	Potri.001G303000	Potri.001G203800.v4.1	Potri.001G203800	-	0.0825529658891	-3.59854	1.4638176777E-7	3.32312521115E-5	yes	down	0.27	0.47	3.64	5.5	0.37	4.57		UDP-glucosyl transferase 73B1	5.31538	2.52461	0.0107110037961	down	1.94	4.97	1.16	0.14	3.455	0.65
Potri.001G297000.v4.1	Potri.001G297000	RING/U-box superfamily protein	2.00981	1.00706	0.0134541808686	0.258123	yes	up	22.34	43.33	19.03	15.37	32.835	17.2		Potri.001G303600.v4.1	Potri.001G303600	Potri.001G205300.v4.1	Potri.001G205300	translocon at the outer membrane of chloroplasts 64-V	0.651763	-0.617581	0.0386396184481	0.372771	yes	down	3.63	3.86	6.52	5.22	3.745	5.87		UDP-glucosyl transferase 73B1	8.36842	3.18054	0.00365190430417	down	1.32	3.45	0.52	0.05	2.385	0.285
Potri.001G297200.v4.1	Potri.001G297200	Protein phosphatase 2C family protein	5.05553	2.33786	9.79262800494E-8	3.41932456258E-5	yes	up	108.79	231.69	46.35	27.58	170.24	36.965		Potri.001G304600.v4.1	Potri.001G304600	Potri.001G205400.v4.1	Potri.001G205400	P-type ATP-ase 1	0.271486	-1.88105	0.0001273127344	0.00834999677968	yes	down	4.03	8.73	14.77	32.37	6.38	23.57		-	1.50139	0.643376	0.0192604	down	28.34	25.77	20.52	15.52	27.055	18.02
Potri.001G297500.v4.1	Potri.001G297500	Protein of unknown function (DUF620)	1.65427	0.726191	0.00485144113698	0.126923	yes	up	16.46	15.71	12.04	8.8	16.085	10.42		Potri.001G304800v.4.1	Potri.001G304800	Potri.001G206100.v4.1	Potri.001G206100	-	0.662281	-0.594485	0.00217862039316	0.0635092601657	yes	down	47.7	51.85	76.87	75.57	49.775	76.22		(1 of 2) PTHR10509//PTHR10509:SF19 - O-METHYLTRANSFERASE-RELATED // SUBFAMILY NOT NAMED	2.45363	1.29492	0.0209659	down	362.84	301.21	153.16	117.48	332.025	135.32
Potri.001G299400.v4.1	Potri.001G299400	Plant basic secretory protein (BSP) family protein	2.40724	1.26738	0.000561808749615	0.0268208626757	yes	up	41.48	24.02	15.41	13.32	32.75	14.365		Potri.001G308200.v4.1	Potri.001G308200	Potri.001G206800.v4.1	Potri.001G206800	beta-xylosidase 3	0.660415	-0.598556	0.0426742809561	0.391252	yes	down	4.97	5.35	6.8	9.15	5.16	7.975		terpene synthase 02	0.0618102	-4.06663	5.68550545227E-5	up	0.04	0.24	1.44	3.09	0.14	2.265
Potri.001G301900.v4.1	Potri.001G301900	Calcium-dependent lipid-binding (CaLB domain) family protein	1.86661	0.900417	0.00172581185936	0.0607705933478	yes	up	90.09	113.79	68.99	47.36	101.94	58.175		Potri.001G311700.v4.1	Potri.001G311700	Potri.001G213300.v4.1	Potri.001G213300	Serine carboxypeptidase S28 family protein	1.80119	0.848951	0.0702118030419	0.492916	yes	up	2.83	2.96	1.55	1.7	2.895	1.625		EXORDIUM like 2	0.44377	-1.10121	0.00264741544489	up	50.47	32.91	78.51	109.38	41.69	93.945
Potri.001G303000.v4.1	Potri.001G303000	UDP-glucosyl transferase 73B1	22.0232	4.46095	2.93197240541E-7	7.83494830132E-5	yes	up	1.94	4.97	0.24	0.08	3.455	0.16		Potri.001G316300.v4.1	Potri.001G316300	Potri.001G216000.v4.1	Potri.001G216000	Protein of unknown function (DUF3049)	2.31575	1.21148	0.00024517540344	0.0132970076627	yes	up	19.3	30.84	9.85	12.3	25.07	11.075		Paired amphipathic helix (PAH2) superfamily protein	2.66619	1.51218	0.0164511786635	down	5.72	13.05	4.5	2.54	9.385	3.52
Potri.001G303300.v4.1	Potri.001G303300	UDP-glucosyl transferase 73B1	0.380629	-1.39354	0.0129739252799	0.252611	yes	down	1.02	0.74	3.03	1.94	0.88	2.485		Potri.001G320000.v4.1	Potri.001G320000	Potri.001G216600.v4.1	Potri.001G216600	BEL1-like homeodomain 1	1.59649	0.674904	0.00395270445891	0.0937141658821	yes	up	70.88	54.45	41.78	37.2	62.665	39.49		UDP-D-glucuronate 4-epimerase 6	0.390692	-1.27097	0.00120977584345	up	68.13	132.26	250.68	262.23	100.195	256.455
Potri.001G303600.v4.1	Potri.001G303600	UDP-glucosyl transferase 73B1	10.5877	3.40431	0.000317358300423	0.0174234364182	yes	up	1.32	3.45	0.4	0.1	2.385	0.25		Potri.001G320400.v4.1	Potri.001G320400	Potri.001G219100.v4.1	Potri.001G219100	-	0.127976	-2.96606	3.17548558027E-7	6.62282370657E-5	yes	down	3.35	10.97	37.06	77.1	7.16	57.08		serine hydroxymethyltransferase 4	1.83408	0.967565	0.000542394231122	down	378.45	261.24	171.02	177.76	319.845	174.39
Potri.001G308200.v4.1	Potri.001G308200	terpene synthase 02	0.0647210568124	-3.94962	0.000463507297944	0.0231411495682	yes	down	0.04	0.24	0.71	3.52	0.14	2.115		Potri.001G320800.v4.1	Potri.001G320800	Potri.001G219300.v4.1	Potri.001G219300	Plant L-ascorbate oxidase	0.423585	-1.23928	1.07863220235E-5	0.00118756016682	yes	down	13.19	17.98	33.12	41.91	15.585	37.515		FASCICLIN-like arabinogalactan-protein 12	2.13607	1.18221	0.00334709576937	down	87.4	58.75	44.01	24.41	73.075	34.21
Potri.001G308800.v4.1	Potri.001G308800	-	0.505072	-0.985438	0.0370005080638	0.474055	yes	down	1.87	2.48	4.2	4.93	2.175	4.565		Potri.001G323700.v4.1	Potri.001G323700	Potri.001G220900.v4.1	Potri.001G220900	-	0.444798	-1.16878	1.72523062653E-5	0.00172880239306	yes	down	35.93	44.75	104.26	79.85	40.34	92.055		-	5.41964	2.52236	0.0029726536019	down	3.55	2.52	0.77	0.35	3.035	0.56
Potri.001G310400.v4.1	Potri.001G310400	arabinogalactan protein 1	2.35121	1.2334	0.00458829098229	0.122182	yes	up	65.73	143.89	38.91	56.22	104.81	47.565		Potri.001G324900.v4.1	Potri.001G324900	Potri.001G227000.v4.1	Potri.001G227000	O-fucosyltransferase family protein	1.70988	0.773899	0.00692177926817	0.135236	yes	up	27.16	39.94	18.77	21.36	33.55	20.065		-	0.0836237	-3.52422	0.0100604310009	up	0.12	0.12	2.44	0.43	0.12	1.435
Potri.001G310500.v4.1	Potri.001G310500	GTP cyclohydrolase II	4.65293	2.21814	2.50133550637E-6	0.000430953777899	yes	up	47.35	114.2	23.68	13.58	80.775	18.63		Potri.001G325800.v4.1	Potri.001G325800	Potri.001G228000.v4.1	Potri.001G228000	HIT-type Zinc finger family protein	0.619325	-0.691232	0.0260100223269	0.30219	yes	down	6.99	6.05	12.24	9.2	6.52	10.72		Thioredoxin superfamily protein	2.38736	1.32861	0.0406992208064	down	32.09	9.45	9.45	7.95	20.77	8.7
Potri.001G313900.v4.1	Potri.001G313900	-	1.89511	0.92228	0.00878956346653	0.193918	yes	up	6.89	7.94	5.07	3.34	7.415	4.205		Potri.001G326400.v4.1	Potri.001G326400	Potri.001G228100.v4.1	Potri.001G228100	Protein kinase superfamily protein	0.663068	-0.592772	0.00322258317546	0.0819758685757	yes	down	42.03	35.67	56.9	61.93	38.85	59.415		-	0.565127	-0.750326	0.0236566151657	up	36.27	34.71	51.06	74.54	35.49	62.8
Potri.001G316300.v4.1	Potri.001G316300	Paired amphipathic helix (PAH2) superfamily protein	8.68425	3.1184	6.06614167276E-6	0.000823109420343	yes	up	5.72	13.05	1.67	0.64	9.385	1.155		Potri.001G327000.v4.1	Potri.001G327000	Potri.001G229500.v4.1	Potri.001G229500	-	0.255403	-1.96915	0.00441525709154	0.100323	yes	down	0.58	1.24	2.75	4.47	0.91	3.61		ACT domain repeat 6	0.581255	-0.697149	0.0353497585471	up	11.33	9.88	21.76	14.73	10.605	18.245
Potri.001G320800.v4.1	Potri.001G320800	FASCICLIN-like arabinogalactan-protein 12	1.56145	0.642888	0.0229415972298	0.357829	yes	up	87.4	58.75	46.02	52.79	73.075	49.405		Potri.001G332900.v4.1	Potri.001G332900	Potri.001G232000.v4.1	Potri.001G232000	Bifunctional inhibitor/lipid-transfer protein/seed storage 2S albumin superfamily protein	0.563684	-0.827041	0.0157350885914	0.223136	yes	down	9.77	13.91	23.91	18.81	11.84	21.36		calmodulin like 37	3.60927	1.9436	0.0273732	down	2	3.45	1.08	0.43	2.725	0.755
Potri.001G323700.v4.1	Potri.001G323700	-	6.64733	2.73278	0.000453988393874	0.0228196699784	yes	up	3.55	2.52	0.4	0.57	3.035	0.485		Potri.001G334800.v4.1	Potri.001G334800	Potri.001G232200.v4.1	Potri.001G232200	-	1.53455	0.617816	0.0639355592663	0.471358	yes	up	26.71	25.18	13.09	21.26	25.945	17.175		-	0.226415	-2.04404	0.0354422087249	up	0.23	0.25	1.07	1.05	0.24	1.06
Potri.001G325100.v4.1	Potri.001G325100	-	4.54283	2.18359	3.16635379065E-5	0.00298275082984	yes	up	52.43	133.8	30.47	14.69	93.115	22.58		Potri.001G335200.v4.1	Potri.001G335200	Potri.001G232600.v4.1	Potri.001G232600	beta-hexosaminidase 2	0.370563	-1.43221	8.17068616128E-7	0.000144553525583	yes	down	2.84	3.87	9.52	9.36	3.355	9.44		-	0.0148026	-5.99844	2.57708233406E-6	up	0.04	0.05	1.81	4.27	0.045	3.04
Potri.001G325200.v4.1	Potri.001G325200	senescence-related gene 3	3.30659	1.72534	0.0331183908073	0.441836	yes	up	1.41	1.05	0.26	0.52	1.23	0.39		Potri.001G340200.v4.1	Potri.001G340200	Potri.001G232800.v4.1	Potri.001G232800	beta-hexosaminidase 2	0.529495	-0.917311	0.00767023048965	0.145107	yes	down	10.52	3.93	11.07	9.25	7.225	10.16		(1 of 3) PF14576 - Sieve element occlusion N-terminus (SEO_N)	1.69809	0.854391	0.0302628595534	down	11.52	16.04	10.11	6.12	13.78	8.115
Potri.001G327500.v4.1	Potri.001G327500	-	2.33199	1.22156	0.00437771774211	0.117946	yes	up	4.12	3.35	1.86	1.56	3.735	1.71		Potri.001G343800.v4.1	Potri.001G343800	Potri.001G233000.v4.1	Potri.001G233000	-	1.57048	0.651209	0.00911374234361	0.160133	yes	up	113.16	78.17	60.82	63.17	95.665	61.995		NAC domain containing protein 85	0.504897	-0.903289	0.00344577424725	up	12.6	10.6	26.45	19.5	11.6	22.975
Potri.001G330000.v4.1	Potri.001G330000	-	0.0433765212176	-4.52694	0.0164307704954	0.291919	yes	down	0	0.02	0.3	0.2	0.01	0.25		Potri.001G356200.v4.1	Potri.001G356200	Potri.001G234600.v4.1	Potri.001G234600	exocyst subunit exo70 family protein H7	5.95271	2.57355	0.0203061312114	0.26124	yes	up	6.29	23.62	1.29	3.87	14.955	2.58		Protein of unknown function (DUF3537)	2.46927	1.38953	0.0194848231763	down	2.08	2.34	1.09	0.7	2.21	0.895
Potri.001G330501.v4.1	Potri.001G330501	-	0.513693	-0.961022	0.0212306061587	0.341096	yes	down	2.56	2.45	6.46	3.9	2.505	5.18		Potri.001G358600.v4.1	Potri.001G358600	Potri.001G235300.v4.1	Potri.001G235300	-	1.61712	0.693428	0.0455572545406	0.404388	yes	up	13.74	17.99	8.95	11	15.865	9.975		Remorin family protein	0.335409	-1.50022	0.00971746286239	up	7.59	10.72	41.79	12.8	9.155	27.295
Potri.001G332900.v4.1	Potri.001G332900	calmodulin like 37	5.68252	2.50653	0.00204251154468	0.069197	yes	up	2	3.45	0.47	0.55	2.725	0.51		Potri.001G359000.v4.1	Potri.001G359000	Potri.001G235800.v4.1	Potri.001G235800	C2H2-type zinc finger family protein	5.53256	2.46795	0.00171017882005	0.0537637466555	yes	up	7.33	45.86	3.19	6.64	26.595	4.915		IAA carboxylmethyltransferase 1	2.00993	1.08635	0.0343519941866	down	5.08	3.02	2.23	1.8	4.05	2.015
Potri.001G335300.v4.1	Potri.001G335300	lysine histidine transporter 1	2.4027	1.26466	0.00171830219132	0.0606565122568	yes	up	131.05	195.17	98.6	46.53	163.11	72.565		Potri.001G360200.v4.1	Potri.001G360200	Potri.001G239100.v4.1	Potri.001G239100	-	1.50964	0.594207	0.0607073621914	0.458903	yes	up	13.27	21.74	11.89	11.14	17.505	11.515		Kinesin motor family protein	0.555686	-0.761493	0.0237243416221	up	6.17	8	14.98	10.52	7.085	12.75
Potri.001G342600.v4.1	Potri.001G342600	GDSL-like Lipase/Acylhydrolase superfamily protein	0.659708	-0.600101	0.0259996488567	0.382337	yes	down	17.58	19.5	25.77	33.85	18.54	29.81		Potri.001G365100.v4.1	Potri.001G365100	Potri.001G239300.v4.1	Potri.001G239300	poltergeist like 4	1.66724	0.737465	0.0542951705988	0.438274	yes	up	20.09	34.16	12.59	20.72	27.125	16.655		-	2.62355	1.17788	0.0186123813948	down	5.01	10.81	2.57	3.46	7.91	3.015
Potri.001G343900.v4.1	Potri.001G343900	Protein kinase superfamily protein	1.60159	0.679504	0.0140934881709	0.2661	yes	up	30.61	36.14	25.86	18.48	33.375	22.17		Potri.001G365300.v4.1	Potri.001G365300	Potri.001G240600.v4.1	Potri.001G240600	-	0.57306	-0.803241	0.000318407160359	0.0157517921055	yes	down	36.45	42.77	66.4	74.45	39.61	70.425		-	0.948557	1.35371	0.0179355348537	up	3.34	4.22	2.45	5.52	3.78	3.985
Potri.001G348100.v4.1	Potri.001G348100	UDP-Glycosyltransferase superfamily protein	1.58776	0.666994	0.0331629143132	0.442195	yes	up	12.33	9.98	6.59	8.29	11.155	7.44		Potri.001G365366.v4.1	Potri.001G365366	Potri.001G242100.v4.1	Potri.001G242100	-	2.50343	1.32391	0.0623985523698	0.465729	yes	up	1.46	6.89	1.62	1.81	4.175	1.715		-	2.77322	1.56269	0.000932346055631	down	11.49	14.19	6.07	3.19	12.84	4.63
Potri.001G348600.v4.1	Potri.001G348600	L-aspartate oxidase	2.00064	1.00046	0.0220082669839	0.348671	yes	up	8.02	15.75	7.55	5.01	11.885	6.28		Potri.001G367600.v4.1	Potri.001G367600	Potri.001G243300.v4.1	Potri.001G243300	zinc finger (C3HC4-type RING finger) family protein	3.8326	1.93832	0.000280116605597	0.0145462171728	yes	up	39.21	127.96	17.14	27.56	83.585	22.35		-	0.550057	-0.779425	0.00967097830512	up	15.52	18.05	32.02	29.01	16.785	30.515
Potri.001G349600.v4.1	Potri.001G349600	NAD(P)-binding Rossmann-fold superfamily protein	2.15518	1.10781	0.00416971222914	0.113984	yes	up	17.87	31.53	13.29	11.17	24.7	12.23		Potri.001G368000.v4.1	Potri.001G368000	Potri.001G245200.v4.1	Potri.001G245200	highly ABA-induced PP2C gene 1	2.45138	1.2936	1.24115390731E-6	0.000202798224103	yes	up	23.64	18.4	8.03	9.49	21.02	8.76		-	1.51492	0.679588	0.0113849580379	down	58.14	54.57	42.95	31.45	56.355	37.2
Potri.001G349900.v4.1	Potri.001G349900	Leucine-rich repeat protein kinase family protein	2.85654	1.51427	0.000154681805239	0.0101523987859	yes	up	27.49	56.65	17.82	13.69	42.07	15.755		Potri.001G375500.v4.1	Potri.001G375500	Potri.001G248800.v4.1	Potri.001G248800	Duplicated homeodomain-like superfamily protein	1.60838	0.68561	0.00538789197066	0.113945	yes	up	13.6	12.14	8.16	8.3	12.87	8.23		sodium/calcium exchanger family protein / calcium-binding EF hand family protein	0.594887	-0.666655	0.00846126169311	up	102.79	126.42	201.23	184.07	114.605	192.65
Potri.001G352400.v4.1	Potri.001G352400	WRKY DNA-binding protein 8	2.35634	1.23655	0.000713719594945	0.0323317	yes	up	12.61	15.99	5.9	7.74	14.3	6.82		Potri.001G378300.v4.1	Potri.001G378300	Potri.001G249700.v4.1	Potri.001G249700	cytochrome P450, family 86, subfamily A, polypeptide 1	2.3795	1.25066	0.0337434235283	0.347499	yes	up	5.49	2.13	1.75	1.5	3.81	1.625		VQ motif-containing protein	14.9299	3.98639	7.67171759126E-8	down	11.12	12.32	0.86	0.71	11.72	0.785
Potri.001G362300.v4.1	Potri.001G362300	multidrug resistance-associated protein 3	0.544662	-0.876567	0.000495934234736	0.0242707668695	yes	down	5.11	5.37	11.54	8.92	5.24	10.23		Potri.001G379800.v4.1	Potri.001G379800	Potri.001G249900.v4.1	Potri.001G249900	zinc finger (C2H2 type) family protein	1.80123	0.848984	0.000932201045895	0.0343184423088	yes	up	75.07	56.03	40.78	33.17	65.55	36.975		Calcium-dependent lipid-binding (CaLB domain) family protein	0.57078	-0.721683	0.0230716767282	up	60.51	87.83	146.98	112.91	74.17	129.945
Potri.001G378300.v4.1	Potri.001G378300	VQ motif-containing protein	19.3698	4.27574	4.62789032739E-6	0.000684718598269	yes	up	11.12	12.32	1.28	0	11.72	0.64		Potri.001G382400.v4.1	Potri.001G382400	Potri.001G251900.v4.1	Potri.001G251900	RING/U-box superfamily protein	1.83013	0.871944	0.00220252318211	0.0639879130131	yes	up	9.29	9.78	5.09	5.58	9.535	5.335		2-oxoglutarate (2OG) and Fe(II)-dependent oxygenase superfamily protein	1.66412	0.811869	0.0369468241458	down	13.41	12.75	6.42	9.3	13.08	7.86
Potri.001G379800.v4.1	Potri.001G379800	Calcium-dependent lipid-binding (CaLB domain) family protein	1.52851	0.612122	0.0402769588471	0.496905	yes	up	60.51	87.83	59.61	43.92	74.17	51.765		Potri.001G383000.v4.1	Potri.001G383000	Potri.001G252100.v4.1	Potri.001G252100	phosphatidylinositol-speciwc phospholipase C4	0.61066	-0.711559	0.0259166493388	0.301651	yes	down	15.24	23.81	29.01	36.56	19.525	32.785		Nodulin MtN3 family protein	0.594462	-0.66287	0.0313369761865	up	49.47	38.98	64.48	84.31	44.225	74.395
Potri.001G380000.v4.1	Potri.001G380000	(1 of 2) PF13668 - Ferritin-like domain (Ferritin_2)	4.38817	2.13362	0.00996027405957	0.210895	yes	up	3.83	1.6	0.53	0.77	2.715	0.65		Potri.001G386700.v4.1	Potri.001G386700	Potri.001G254308.v4.1	Potri.001G254308	-	1.82885	0.870941	0.0594649	0.455179	yes	up	2.76	2.4	1.31	1.76	2.58	1.535		-	1.49855	0.704395	0.0138769622278	down	13.63	12.22	9.1	8.15	12.925	8.625
Potri.001G381000.v4.1	Potri.001G381000	-	17.1259	4.09811	0.000938395747336	0.0389456542492	yes	up	13.37	80.38	4.08	1.83	46.875	2.955		Potri.001G387900.v4.1	Potri.001G387900	Potri.001G254800.v4.1	Potri.001G254800	Hexokinase	0.420664	-1.24926	0.000441745507155	0.0200568097257	yes	down	5.32	8.69	14.18	19.87	7.005	17.025		-	0.104605	-3.17697	5.84059445326E-11	up	0.6	1.24	8.51	9.08	0.92	8.795
Potri.001G388100.v4.1	Potri.001G388100	-	0.293747	-1.76735	0.0207185803472	0.335962	yes	down	0.46	0.43	2.01	1.27	0.445	1.64		Potri.001G388100.v4.1	Potri.001G388100	Potri.001G255700.v4.1	Potri.001G255700	-	2.3529	1.23444	0.00014652377012	0.00919015715134	yes	up	3.61	3.4	1.5	1.4	3.505	1.45		-	0.0580561	-3.98184	1.00686293897E-9	up	0.46	0.43	5.22	10.11	0.445	7.665
Potri.001G388801.v4.1	Potri.001G388801	-	0.34551	-1.5332	0.0200898801409	0.329027	yes	down	0.58	1.41	5.82	1.69	0.995	3.755		Potri.001G388200.v4.1	Potri.001G388200	Potri.001G258100.v4.1	Potri.001G258100	Chaperonin-like RbcX protein	0.638672	-0.646853	0.0479958763351	0.412475	yes	down	15.48	16.39	19.89	30.79	15.935	25.34		-	0.0560345	-3.30935	0.00793298119903	up	0	0.52	2.25	7.03	0.26	4.64
Potri.001G388900.v4.1	Potri.001G388900	-	0.351865	-1.50691	0.00646121549037	0.156987	yes	down	3.29	1.76	10.84	4.38	2.525	7.61		Potri.001G388300.v4.1	Potri.001G388300	Potri.001G260800.v4.1	Potri.001G260800	Protein kinase superfamily protein	0.471655	-1.0842	0.00376849315014	0.0906027692414	yes	down	4.28	2.64	7.66	7.27	3.46	7.465		-	0.0978261	-3.19158	0.0159917171359	up	0	0.36	1.33	2.35	0.18	1.84
Potri.001G393800.v4.1	Potri.001G393800	nine-cis-epoxycarotenoid dioxygenase 3	2.89956	1.53584	8.68389425549E-8	3.11525784607E-5	yes	up	53.07	35.53	18.2	14.15	44.3	16.175		Potri.001G388450.v4.1	Potri.001G388450	Potri.001G266000.v4.1	Potri.001G266000	-	0.620532	-0.688423	0.0550808095745	0.441986	yes	down	3.81	4.08	7.56	5.39	3.945	6.475		-	0.28914	-1.72237	0.0195283328322	up	0.73	1.32	1.93	5.16	1.025	3.545
Potri.001G397200.v4.1	Potri.001G397200	ethylene response factor 8	9.45127	3.24051	1.20538305547E-7	3.99576853883E-5	yes	up	17.5	59.67	5.79	2.99	38.585	4.39		Potri.001G388600.v4.1	Potri.001G388600	Potri.001G267300.v4.1	Potri.001G267300	myb domain protein 83	0.408495	-1.29161	0.00552360971738	0.115389	yes	down	2.25	1.32	5.23	3.68	1.785	4.455		-	0	-7.77472	5.82181634599E-6	up	0	0	0.87	1.72	0	1.295
Potri.001G402900.v4.1	Potri.001G402900	CBS domain-containing protein	0.455018	-1.13601	0.00243398329449	0.0781882843899	yes	down	2.91	3.18	8.27	6.18	3.045	7.225		Potri.001G388801.v4.1	Potri.001G388801	Potri.001G269000.v4.1	Potri.001G269000	-	0.563572	-0.827327	0.0675113691654	0.484664	yes	down	3.27	2.53	5.23	5.23	2.9	5.23		-	0.0741984	-3.45867	5.09074745643E-11	up	0.58	1.41	11.2	15.62	0.995	13.41
Potri.001G403700.v4.1	Potri.001G403700	COP1-interacting protein 7	0.501995	-0.994256	0.000151941630777	0.0100227894881	yes	down	26.64	19.81	53.29	41.04	23.225	47.165		Potri.001G388900.v4.1	Potri.001G388900	Potri.001G270404.v4.1	Potri.001G270404	-	0.187378	-2.41597	0.000650166530576	0.0265298526428	yes	down	0.86	0.25	2.85	3.05	0.555	2.95		-	0.147316	-2.70539	2.19884997203E-6	up	3.29	1.76	10.09	24.19	2.525	17.14
Potri.001G404100.v4.1	Potri.001G404100	NAC (No Apical Meristem) domain transcriptional regulator superfamily protein	2.60289	1.38011	0.0130696995662	0.253533	yes	up	4.3	10.58	3.01	3.09	7.44	3.05		Potri.001G393800.v4.1	Potri.001G393800	Potri.001G270600.v4.1	Potri.001G270600	-	0.247866	-2.01237	2.19595507378E-7	4.77396911083E-5	yes	down	35.39	26.26	144.99	129.98	30.825	137.485		nine-cis-epoxycarotenoid dioxygenase 3	2.18819	1.22101	0.00639476062193	down	53.07	35.53	28.02	12.47	44.3	20.245
Potri.001G405200.v4.1	Potri.001G405200	S-adenosyl-L-methionine-dependent methyltransferases superfamily protein	1.72162	0.783765	0.00450671115625	0.12043	yes	up	18.97	24.24	12.76	13.93	21.605	13.345		Potri.001G397200.v4.1	Potri.001G397200	Potri.001G270900.v4.1	Potri.001G270900	cytochrome P450, family 705, subfamily A, polypeptide 21	0.226765	-2.14073	0.00877395563211	0.155656	yes	down	0.22	0.28	0.94	1.33	0.25	1.135		ethylene response factor 8	3.50613	1.91602	0.00393946659707	down	17.5	59.67	15.41	6.6	38.585	11.005
Potri.001G409500.v4.1	Potri.001G409500	-	6.93021	2.7929	4.54803500454E-15	1.32337711888E-11	yes	up	67.84	92.26	15.97	8.69	80.05	12.33		Potri.001G402900.v4.1	Potri.001G402900	Potri.001G272900.v4.1	Potri.001G272900	-	0.635967	-0.652976	0.00655908872134	0.130232	yes	down	8.51	6.58	12.16	12.05	7.545	12.105		CBS domain-containing protein	0.173307	-2.44287	2.94799779026E-12	up	2.91	3.18	16.28	18.86	3.045	17.57
Potri.001G412077.v4.1	Potri.001G412077	pinoid-binding protein 1	16.5648	4.05005	0.00183169	0.06345	yes	up	153.89	917.9	54.01	15.97	535.895	34.99		Potri.001G403600.v4.1	Potri.001G403600	Potri.001G273900.v4.1	Potri.001G273900	F-box family protein	1.71704	0.77992	0.00125088368539	0.0427852255752	yes	up	12.4	12.14	6.82	7.76	12.27	7.29		Protein of unknown function (DUF1218)	0.565259	-0.73068	0.0272814447346	up	189.54	198.12	431.67	254.14	193.83	342.905
Potri.001G412454.v4.1	Potri.001G412454	-	0.375607	-1.4127	0.0143266297018	0.268565	yes	down	0.54	0.89	2.57	1.41	0.715	1.99		Potri.001G405200.v4.1	Potri.001G405200	Potri.001G277600.v4.1	Potri.001G277600	-	1.89435	0.921702	0.00132357732847	0.0443260172418	yes	up	119.07	101.21	50.94	64.22	110.14	57.58		S-adenosyl-L-methionine-dependent methyltransferases superfamily protein	1.60632	0.75682	0.0184785688208	down	18.97	24.24	15.15	11.75	21.605	13.45
Potri.001G437700.v4.1	Potri.001G437700	-	3.68859	1.88307	0.0237192851412	0.363953	yes	up	1.01	8.4	1.3	1.45	4.705	1.375		Potri.001G405600.v4.1	Potri.001G405600	Potri.001G278500.v4.1	Potri.001G278500	Protein phosphatase 2C family protein	6.24273	2.64218	0.00669695668634	0.132277	yes	up	84.88	306.84	21.14	43.66	195.86	32.4		-	3.72727	1.96928	0.0326375768944	down	3.2	2.95	0.46	1.19	3.075	0.825
Potri.001G438400.v4.1	Potri.001G438400	Protein kinase superfamily protein	4.31494	2.10934	0.000284958526889	0.0159115008575	yes	up	23.8	86.5	17.35	10.11	55.15	13.73		Potri.001G406200.v4.1	Potri.001G406200	Potri.001G281900.v4.1	Potri.001G281900	UDP-Glycosyltransferase superfamily protein	0.438194	-1.19036	3.7228545384E-5	0.00333924431725	yes	down	5.57	5.91	14.37	12.29	5.74	13.33		-	1.4969	0.661647	0.0327832446422	down	81.36	60.95	45.66	49.41	71.155	47.535
Potri.001G441400.v4.1	Potri.001G441400	-	2.87138	1.52174	0.00852177976145	0.189839	yes	up	1.33	1.71	0.62	0.51	1.52	0.565		Potri.001G416500.v4.1	Potri.001G416500	Potri.001G282100.v4.1	Potri.001G282100	UDP-Glycosyltransferase superfamily protein	0.555617	-0.847838	0.0308949245133	0.331471	yes	down	2.95	3.6	7.19	4.83	3.275	6.01		C-terminal cysteine residue is changed to a serine 1	5.7515	2.48588	1.8077653341E-5	down	111.75	70.4	9.89	21.78	91.075	15.835
Potri.001G444300.v4.1	Potri.001G444300	(1 of 41) PF13962 - Domain of unknown function (PGG)	0.194198	-2.3644	4.35915477937E-6	0.000652328830641	yes	down	3.73	3.22	24.9	13.37	3.475	19.135		Potri.001G418200.v4.1	Potri.001G418200	Potri.001G286700.v4.1	Potri.001G286700	-	0.604646	-0.725838	0.000926340902592	0.0343184423088	yes	down	94.83	115.46	165.68	189.73	105.145	177.705		-	0	-6.59887	0.0209746741503	up	0	0	0	2.04	0	1.02
Potri.001G446650.v4.1	Potri.001G446650	-	0.626843	-0.673824	0.0290461	0.407221	yes	down	7.18	12.06	15.22	21.35	9.62	18.285		Potri.001G422000.v4.1	Potri.001G422000	Potri.001G287400.v4.1	Potri.001G287400	-	1.63015	0.705006	0.0411818249355	0.384859	yes	up	6.62	7.31	3.9	4.8	6.965	4.35		-	0.141468	-2.76979	7.39257039217E-5	up	3.43	4.86	11.32	47.28	4.145	29.3
Potri.001G447132.v4.1	Potri.001G447132	-	0.587737	-0.766758	0.0277028810728	0.397743	yes	down	0.99	1.03	1.7	1.92	1.01	1.81		Potri.001G423700.v4.1	Potri.001G423700	Potri.001G289500.v4.1	Potri.001G289500	tubulin alpha-2 chain	0.556901	-0.844507	0.000456539241669	0.0205545948879	yes	down	37.74	31.83	55.82	71.33	34.785	63.575		purple acid phosphatase 18	0.550971	-0.788682	0.00827465816473	up	38.89	34.02	56.95	75.38	36.455	66.165
Potri.001G448100.v4.1	Potri.001G448100	-	0.0320922065086	-4.96163	0.000189474166779	0.0115394173944	yes	down	0	0.09	1.88	1.1	0.045	1.49		Potri.001G435400.v4.1	Potri.001G435400	Potri.001G289700.v4.1	Potri.001G289700	ethylene-dependent gravitropism-deficient and yellow-green-like 3	1.78906	0.839199	0.0435189851448	0.395218	yes	up	11.19	6.11	5.89	4	8.65	4.945		-	2.30049	1.27284	0.0297305012874	down	182.73	51	51.16	50.44	116.865	50.8
Potri.001G448500.v4.1	Potri.001G448500	(1 of 28) PF14009 - Domain of unknown function (DUF4228) (DUF4228)	9.43255	3.23765	0.0174949855696	0.304068	yes	up	0.85	0.77	0.18	0	0.81	0.09		Potri.001G438800.v4.1	Potri.001G438800	Potri.001G295500.v4.1	Potri.001G295500	zinc-finger protein 2	3.48606	1.8016	0.0165555383053	0.230689	yes	up	5.16	19.86	1.79	5.55	12.51	3.67		photosystem II subunit R	2.268	1.27166	2.46691391494E-5	down	974.68	1372.41	563.36	471.51	1173.55	517.435
Potri.001G449800.v4.1	Potri.001G449800	-	6.13134	2.6162	5.13504698307E-5	0.00420239407477	yes	up	17.93	45.45	8.13	2.99	31.69	5.56		Potri.001G444300.v4.1	Potri.001G444300	Potri.001G295600.v4.1	Potri.001G295600	Phototropic-responsive NPH3 family protein	0.588297	-0.765383	0.0508749408634	0.425696	yes	down	2.33	1.77	2.94	4.1	2.05	3.52		(1 of 41) PF13962 - Domain of unknown function (PGG)	0.330323	-1.50261	0.0306132225958	up	3.73	3.22	15.36	5.68	3.475	10.52
Potri.001G449900.v4.1	Potri.001G449900	-	14.518	3.85977	0.00149543220242	0.0549261970786	yes	up	68.33	270.38	19.92	5.16	169.355	12.54		Potri.001G448000.v4.1	Potri.001G448000	Potri.001G295700.v4.1	Potri.001G295700	-	3.47301	1.79619	0.0189778023826	0.250818	yes	up	2.19	7.97	1.49	1.5	5.08	1.495		-	3.16707	1.74292	0.000555829100106	down	13.9	12.07	2.47	5.73	12.985	4.1
Potri.001G450000.v4.1	Potri.001G450000	-	7.45286	2.89779	3.21036307727E-7	8.40729882676E-5	yes	up	24.18	62.09	6.27	5.94	43.135	6.105		Potri.001G448400.V.4.1	Potri.001G448400	Potri.001G296600.v4.1	Potri.001G296600	-	1.65243	0.724586	0.0489892975401	0.415996	yes	up	20.65	14.48	11.9	10.82	17.565	11.36		(1 of 2) PTHR31989//PTHR31989:SF39 - FAMILY NOT NAMED // NAC DOMAIN-CONTAINING PROTEIN 12	2.03128	0.30777	0.000467677108256	down	20.04	22.82	10.16	10.94	21.43	10.55
Potri.001G451900.v4.1	Potri.001G451900	2-oxoglutarate (2OG) and Fe(II)-dependent oxygenase superfamily protein	4.10671	2.03798	0.00471943875938	0.124589	yes	up	2.26	4.25	1.08	0.61	3.255	0.845		Potri.001G449500.v4.1	Potri.001G449500	Potri.001G297000.v4.1	Potri.001G297000	RING/U-box superfamily protein	1.88363	0.913513	0.0190758475802	0.251984	yes	up	22.34	43.33	18.59	17.68	32.835	18.135		UDP-Glycosyltransferase superfamily protein	1.56838	0.710109	0.0182960739188	down	194.9	136.42	117.73	93.52	165.66	105.625
Potri.001G452000.v4.1	Potri.001G452000	-	3.12427	1.64352	0.0292956939734	0.408605	yes	up	1.19	3.18	1.03	0.47	2.185	0.75		Potri.001G450200.v4.1	Potri.001G450200	Potri.001G297200.v4.1	Potri.001G297200	Protein phosphatase 2C family protein	2.1258	1.08801	0.00488434283734	0.106974	yes	up	108.79	231.69	78.9	90.4	170.24	84.65		Galactosyltransferase family protein	0.557173	-0.764867	0.0294731156789	up	5.83	7.18	11.12	12.23	6.505	11.675
Potri.001G455000.v4.1	Potri.001G455000	NOD26-like intrinsic protein 5;1	2.17855	1.12337	0.00123043270632	0.047879	yes	up	66.6	91.71	49.31	28.24	79.155	38.775		Potri.001G450600.v4.1	Potri.001G450600	Potri.001G298200.v4.1	Potri.001G298200	(1 of 8) PF05542 - Protein of unknown function (DUF760) (DUF760)	1.80564	0.852513	0.00106760195222	0.0381437226746	yes	up	96.12	69.44	51.7	41.52	82.78	46.61		-	2.36379	1.34219	0.0113369682527	down	6.8	7.43	4.4	1.62	7.115	3.01
Potri.001G457000.v4.1	Potri.001G457000	-	0.36251	-1.46391	0.0254889751858	0.378404	yes	down	1.31	0.55	3.73	1.73	0.93	2.73		Potri.001G452000.v4.1	Potri.001G452000	Potri.001G298300.v4.1	Potri.001G298300	Auxin-responsive GH3 family protein	0.159804	-2.64562	7.88384461638E-12	4.93278697424E-9	yes	down	0.76	1.02	5.61	5.74	0.89	5.675		-	0.231339	-2.00726	0.00403283818602	up	1.19	3.18	14.21	4.68	2.185	9.445
Potri.001G458000.v4.1	Potri.001G458000	SAUR-like auxin-responsive protein family	0.561029	-0.833853	0.0361640154771	0.466534	yes	down	10.41	7.73	14.48	19.69	9.07	17.085		Potri.001G454500.v4.1	Potri.001G454500	Potri.001G299400.v4.1	Potri.001G299400	Plant basic secretory protein (BSP) family protein	2.10772	1.07568	0.0271108642609	0.308082	yes	up	41.48	24.02	9.62	21.76	32.75	15.69		GT-2-like 1	1.50878	0.640678	0.0110614747998	down	18.38	20.29	13.13	12.5	19.335	12.815
Potri.001G458200.v4.1	Potri.001G458200	AAA-type ATPase family protein	0.555059	-0.849287	0.00578387749504	0.143844	yes	down	3.41	3.24	6.2	6.5	3.325	6.35		Potri.001G454800.v4.1	Potri.001G454800	Potri.001G301200.v4.1	Potri.001G301200	-	1.70622	0.770807	0.0203771151572	0.261847	yes	up	10.67	7.5	6.02	5.02	9.085	5.52		Protein kinase superfamily protein	0.281762	-1.71345	0.0298177385062	up	2.16	6.09	24.31	4.97	4.125	14.64
Potri.001G461400.v4.1	Potri.001G461400	Sec14p-like phosphatidylinositol transfer family protein	0.60584	-0.722991	0.0163057829949	0.290092	yes	down	21.34	24.62	32.22	48.23	22.98	40.225		Potri.001G455400.v4.1	Potri.001G455400	Potri.001G302500.v4.1	Potri.001G302500	Leucine-rich repeat (LRR) family protein	0.302036	-1.72721	0.00475941263229	0.105526	yes	down	0.7	1.4	4.38	2.68	1.05	3.53		2-oxoglutarate (2OG) and Fe(II)-dependent oxygenase superfamily protein	0.49727	-0.939486	0.0259504075009	up	18	16.61	24.52	45.08	17.305	34.8
Potri.001G462600.v4.1	Potri.001G462600	FAD-binding Berberine family protein	1.84038	0.880007	0.00178246170318	0.0621559348639	yes	up	44.06	58.69	34.08	25.65	51.375	29.865		Potri.001G455800.v4.1	Potri.001G455800	Potri.001G302600.v4.1	Potri.001G302600	-	1.56338	0.644667	0.0599707	0.456856	yes	up	9.14	6.55	5.24	4.97	7.845	5.105		-	1.81735	0.936153	0.00437937390897	down	56.48	44.51	22.94	32.63	50.495	27.785
Potri.001G464300.v4.1	Potri.001G464300	ethylene-responsive nuclear protein / ethylene-regulated nuclear protein (ERT2)	7.79132	2.96187	0.00757533995084	0.17556	yes	up	40.16	201.52	21.62	11.82	120.84	16.72		Potri.001G458000.v4.1	Potri.001G458000	Potri.001G303000.v4.1	Potri.001G303000	UDP-glucosyl transferase 73B1	5.80547	2.53741	0.00409731144103	0.0957929	yes	up	1.94	4.97	0.19	1.05	3.455	0.62		SAUR-like auxin-responsive protein family	0.480657	-0.972271	0.0179811325922	up	10.41	7.73	20.93	16.81	9.07	18.87
Potri.001G469600.v4.1	Potri.001G469600	Chaperone DnaJ-domain superfamily protein	0.479702	-1.05979	0.0110062810069	0.223436	yes	down	23.86	11.26	42.98	34.19	17.56	38.585		Potri.001G458200.v4.1	Potri.001G458200	Potri.001G303600.v4.1	Potri.001G303600	UDP-glucosyl transferase 73B1	4.51306	2.17411	0.00953067303988	0.16542	yes	up	1.32	3.45	0.27	0.79	2.385	0.53		AAA-type ATPase family protein	0.520752	-0.867326	0.0205181266419	up	3.41	3.24	5.7	7.07	3.325	6.385
Potri.001G471700.v4.1	Potri.001G471700	actin-related protein 8	1.51892	0.603042	0.0155808150592	0.283099	yes	up	32.32	41.57	26.7	24.91	36.945	25.805		Potri.001G459200.v4.1	Potri.001G459200	Potri.001G308200.v4.1	Potri.001G308200	terpene synthase 02	0.100068	-3.32095	0.000713639999839	0.0282515538825	yes	down	0.04	0.24	1.51	1.12	0.14	1.315		FAD-binding Berberine family protein	0	-6.61275	0.0028514002047	up	0	0	1.51	0.14	0	0.825
Potri.002G001400.v4.1	Potri.002G001400	calmodulin like 37	27.3494	4.77344	0.000811602360374	0.0352456989932	yes	up	42.85	103.76	5.24	0.53	73.305	2.885		Potri.001G460400.v4.1	Potri.001G460400	Potri.001G309100.v4.1	Potri.001G309100	-	0.593426	-0.75286	0.0169379	0.233733	yes	down	5.58	6.27	8.59	11.77	5.925	10.18		-	1.54015	0.698113	0.0197537712724	down	67.65	66.02	37.29	49.5	66.835	43.395
Potri.002G002100.v4.1	Potri.002G002100	(1 of 28) PF14009 - Domain of unknown function (DUF4228) (DUF4228)	3.45387	1.78821	0.00222863273243	0.0735982774234	yes	up	7.56	22.15	5.27	3.95	14.855	4.61		Potri.001G460600.v4.1	Potri.001G460600	Potri.001G309600.v4.1	Potri.001G309600	RING/U-box superfamily protein	0.506001	-0.982787	0.00607996190618	0.12281	yes	down	7.87	6.01	12.11	15.72	6.94	13.915		WRKY DNA-binding protein 35	2.16275	1.17044	0.00150287256756	down	6.64	5.32	2.55	2.98	5.98	2.765
Potri.002G004900.v4.1	Potri.002G004900	Protein kinase superfamily protein	11.765	3.55643	0.00170870227562	0.0605514143356	yes	up	30.13	170.55	10.96	7.43	100.34	9.195		Potri.001G461400.v4.1	Potri.001G461400	Potri.001G311700.v4.1	Potri.001G311700	EXORDIUM like 2	0.413544	-1.27389	2.17260426474E-5	0.00211112943952	yes	down	50.47	32.91	89.17	114.81	41.69	101.99		Sec14p-like phosphatidylinositol transfer family protein	0.405506	-1.22227	2.60682996871E-6	up	21.34	24.62	55.46	57.88	22.98	56.67
Potri.002G007300.v4.1	Potri.002G007300	-	0.531291	-0.912425	0.000854483614725	0.0366239229172	yes	down	12.09	10.23	19.55	26.64	11.16	23.095		Potri.001G462100.v4.1	Potri.001G462100	Potri.001G316300.v4.1	Potri.001G316300	Paired amphipathic helix (PAH2) superfamily protein	3.0286	1.59865	0.0324757578104	0.339764	yes	up	5.72	13.05	1.22	5.1	9.385	3.16		FAD-binding Berberine family protein	0.0604651	-3.94538	0.00160638466237	up	0.04	0.09	0.97	1.18	0.065	1.075
Potri.002G008800.v4.1	Potri.002G008800	-	1.62648	0.701749	0.000573219375099	0.0270965144316	yes	up	86.54	73.99	52.49	52.1	80.265	52.295		Potri.001G463100.v4.1	Potri.001G463100	Potri.001G319800.v4.1	Potri.001G319800	glycine-rich RNA-binding protein 2	0.543176	-0.880509	0.00933951789855	0.163206	yes	down	25.36	31.75	64.94	41.1	28.555	53.02		FAD-binding Berberine family protein	1.55973	0.708961	0.0295511920689	down	25.96	20.52	15.57	14.23	23.24	14.9
Potri.002G009400.v4.1	Potri.002G009400	Protein kinase superfamily protein	2.16883	1.11692	0.0323760144862	0.435695	yes	up	2.79	4.89	2.29	1.49	3.84	1.89		Potri.001G464100.v4.1	Potri.001G464100	Potri.001G320000.v4.1	Potri.001G320000	UDP-D-glucuronate 4-epimerase 6	0.568265	-0.815365	0.0224610802623	0.277931	yes	down	68.13	132.26	162.32	199.49	100.195	180.905		-	4.39726	2.17323	0.0305094	down	1.83	1.38	0.39	0.34	1.605	0.365
Potri.002G011400.v4.1	Potri.002G011400	-	2.00784	1.00565	0.0196585320158	0.325011	yes	up	3.96	5.19	2.94	1.88	4.575	2.41		Potri.001G468100.v4.1	Potri.001G468100	Potri.001G320400.v4.1	Potri.001G320400	serine hydroxymethyltransferase 4	1.59372	0.672396	0.0135143374134	0.204902	yes	up	378.45	261.24	176.95	237.73	319.845	207.34		Aldolase superfamily protein	2.93127	1.59282	0.0093373981861	down	15.16	6.59	2.3	5.12	10.875	3.71
Potri.002G012800.v4.1	Potri.002G012800	OPC-8:0 CoA ligase1	2.32425	1.21677	0.0291039736754	0.407362	yes	up	13.8	28.22	14.42	4.98	21.01	9.7		Potri.001G469200.v4.1	Potri.001G469200	Potri.001G323700.v4.1	Potri.001G323700	-	6.61339	2.72539	0.000542315176953	0.0233032013976	yes	up	3.55	2.52	0.41	0.52	3.035	0.465		RNA-binding KH domain-containing protein	0.622015	-0.601917	0.0323879748133	up	23.39	26.62	40.93	39.47	25.005	40.2
Potri.002G013200.v4.1	Potri.002G013200	-	1.6302	0.705047	0.0287568015308	0.405975	yes	up	29.16	39.19	18.67	27.1	34.175	22.885		Potri.001G472200.v4.1	Potri.001G472200	Potri.001G324900.v4.1	Potri.001G324900	-	0.132713	-2.91361	0.0322350884117	0.338303	yes	down	0.12	0.12	0.35	1.4	0.12	0.875		P-loop containing nucleoside triphosphate hydrolases superfamily protein	3.11538	1.74873	0.0118933	down	0.75	0.87	0.26	0.26	0.81	0.26
Potri.002G014700.v4.1	Potri.002G014700	SEC14 cytosolic factor family protein / phosphoglyceride transfer family protein	1.55145	0.63362	0.00486981065796	0.127276	yes	up	71.66	61.24	48.74	42.02	66.45	45.38		Potri.002G001400.v4.1	Potri.002G001400	Potri.001G326300.v4.1	Potri.001G326300	HXXXD-type acyl-transferase family protein	2.71707	1.44205	0.00369859764918	0.0894784801808	yes	up	7.74	3.86	2.27	2.07	5.8	2.17		calmodulin like 37	6.80641	2.87016	4.78622876777E-7	down	42.85	103.76	14.9	6.64	73.305	10.77
Potri.002G017400.v4.1	Potri.002G017400	RING/U-box superfamily protein	1.63626	0.710401	0.0388887701115	0.488763	yes	up	9.91	9.18	6.2	6.17	9.545	6.185		Potri.002G001900.v4.1	Potri.002G001900	Potri.001G326400.v4.1	Potri.001G326400	-	0.598281	-0.741104	0.000282400806735	0.0146043327622	yes	down	36.27	34.71	62.37	58.22	35.49	60.295		Protein of unknown function, DUF547	1.56899	0.698568	0.00535310700401	down	25.04	25.56	16.98	15.27	25.3	16.125
Potri.002G018800.v4.1	Potri.002G018800	GDSL-like Lipase/Acylhydrolase superfamily protein	2.31432	1.21059	0.0103738607543	0.216374	yes	up	9.33	5.8	2.49	4.41	7.565	3.45		Potri.002G002000.v4.1	Potri.002G002000	Potri.001G327000.v4.1	Potri.001G327000	ACT domain repeat 6	0.534982	-0.902438	0.000167342559195	0.0100964533729	yes	down	11.33	9.88	19.39	21.01	10.605	20.2		Protein of unknown function, DUF617	2.97568	1.62618	0.0217922294056	down	13.6	7.2	1.45	5.54	10.4	3.495
Potri.002G019600.v4.1	Potri.002G019600	P-glycoprotein 14	0.523864	-0.932737	0.0140460068892	0.26576	yes	down	0.89	0.81	1.77	1.67	0.85	1.72		Potri.002G002100.v4.1	Potri.002G002100	Potri.001G327500.v4.1	Potri.001G327500	-	2.12717	1.08894	0.0511712101631	0.426767	yes	up	4.12	3.35	1.02	2.57	3.735	1.795		(1 of 28) PF14009 - Domain of unknown function (DUF4228) (DUF4228)	2.75859	1.56796	0.0215681080999	down	7.56	22.15	7.54	3.23	14.855	5.385
Potri.002G019800.v4.1	Potri.002G019800	Calcium-dependent lipid-binding (CaLB domain) family protein	1.65642	0.728069	0.0339497604799	0.450255	yes	up	9.59	14.95	7.94	7.84	12.27	7.89		Potri.002G007300.v4.1	Potri.002G007300	Potri.001G329100.v4.1	Potri.001G329100	Major facilitator superfamily protein	0.315865	-1.66262	1.14738743489E-12	8.65703819627E-10	yes	down	9.49	7.75	28.47	26.04	8.62	27.255		-	0.496773	-0.871844	0.00193614891479	up	12.09	10.23	22.85	22.08	11.16	22.465
Potri.002G020800.v4.1	Potri.002G020800	-	1.92846	0.94745	5.1442805576E-6	0.000728207671581	yes	up	138.09	117.42	72.31	67.94	127.755	70.125		Potri.002G008800.v4.1	Potri.002G008800	Potri.001G330501.v4.1	Potri.001G330501	-	0.413824	-1.27291	0.0274020900993	0.309395	yes	down	2.56	2.45	9.34	3	2.505	6.17		-	2.86763	1.6008	1.08132313637E-9	down	86.54	73.99	30.58	25.4	80.265	27.99
Potri.002G021050.v4.1	Potri.002G021050	-	3.31225	1.72781	0.00906459998646	0.196945	yes	up	3.11	3.14	1.08	0.92	3.125	1		Potri.002G010700.v4.1	Potri.002G010700	Potri.001G331100.v4.1	Potri.001G331100	cytochrome P450, family 94, subfamily B, polypeptide 2	0.438762	-1.18849	0.0634749327844	0.469392	yes	down	0.85	0.67	1.49	2.02	0.76	1.755		-	0.199477	-2.24699	3.4737785566E-6	up	1.74	3.6	12.04	14.73	2.67	13.385
Potri.002G023900.v4.1	Potri.002G023900	glycosyl hydrolase 9B5	0.591702	-0.757056	0.0187347893689	0.315516	yes	down	4.87	3.62	7.59	7.6	4.245	7.595		Potri.002G011100.v4.1	Potri.002G011100	Potri.001G332800.v4.1	Potri.001G332800	Protein kinase superfamily protein	2.21447	1.14696	0.00782900663971	0.146597	yes	up	28.62	11.58	9.37	9.06	20.1	9.215		O-fucosyltransferase family protein	0.470951	-0.9839	0.0177891	up	4.32	6.38	14.11	8.61	5.35	11.36
Potri.002G031600.v4.1	Potri.002G031600	RING/U-box superfamily protein	1.76078	0.816216	0.00528076207771	0.134688	yes	up	12.78	16.68	9.8	8.01	14.73	8.905		Potri.002G012800.v4.1	Potri.002G012800	Potri.001G332900.v4.1	Potri.001G332900	calmodulin like 37	3.0504	1.609	0.0294717531711	0.322434	yes	up	2	3.45	0.8	1.02	2.725	0.91		OPC-8:0 CoA ligase1	0.297972	-1.64248	0.00310617838899	up	13.8	28.22	103	38.02	21.01	70.51
Potri.002G033000.v4.1	Potri.002G033000	cytochrome P450, family 722, subfamily A, polypeptide 1	1.55378	0.635782	0.0238404116175	0.364893	yes	up	30.96	33.11	25.94	17.69	32.035	21.815		Potri.002G012900.v4.1	Potri.002G012900	Potri.001G335200.v4.1	Potri.001G335200	-	0.0614463069439	-4.02453	0.00482909499431	0.106427	yes	down	0.04	0.05	0.85	0.72	0.045	0.785		-	3.51852	1.90772	0.00485530367819	down	3.01	1.74	0.8	0.55	2.375	0.675
Potri.002G037400.v4.1	Potri.002G037400	Sugar isomerase (SIS) family protein	1.9038	0.928883	0.0226132	0.355033	yes	up	11.28	20.46	8.23	9.54	15.87	8.885		Potri.002G013200.v4.1	Potri.002G013200	Potri.001G337100.v4.1	Potri.001G337100	nodulin MtN21 /EamA-like transporter family protein	1.71797	0.780708	0.0321247240829	0.337883	yes	up	13.13	9.81	7.84	5.71	11.47	6.775		-	0.394973	-1.20254	0.00149211972655	up	29.16	39.19	68.39	104.66	34.175	86.525
Potri.002G040200.v4.1	Potri.002G040200	-	2.80272	1.48683	0.0236378146258	0.363953	yes	up	2.95	4.63	2.06	0.83	3.79	1.445		Potri.002G013700.v4.1	Potri.002G013700	Potri.001G339200.v4.1	Potri.001G339200	CCT motif family protein	1.55464	0.636582	0.00448702731644	0.101147	yes	up	22.83	21.93	15.22	14.1	22.38	14.66		SKU5-similar 6	0.279406	-1.75711	3.14172632711E-5	up	7.41	14.99	38.66	41.51	11.2	40.085
Potri.002G045000.v4.1	Potri.002G045000	AUX/IAA transcriptional regulator family protein	1.89743	0.924045	0.0032399963212	0.0956584257719	yes	up	26.06	24.42	16.84	11.4	25.24	14.12		Potri.002G014000.v4.1	Potri.002G014000	Potri.001G343800.v4.1	Potri.001G343800	NAC domain containing protein 85	0.524168	-0.931898	0.000872102271265	0.0329000581835	yes	down	12.6	10.6	26	19.13	11.6	22.565		Prolyl oligopeptidase family protein	4.91667	2.38076	0.0280486307786	down	0.65	0.53	0.1	0.14	0.59	0.12
Potri.002G046300.v4.1	Potri.002G046300	-	1.58596	0.665353	0.00504757194064	0.130232	yes	up	35.09	35.36	26.55	20.79	35.225	23.67		Potri.002G016300.v4.1	Potri.002G016300	Potri.001G348100.v4.1	Potri.001G348100	UDP-Glycosyltransferase superfamily protein	1.93172	0.949888	0.00945343837021	0.164748	yes	up	12.33	9.98	4.54	7.22	11.155	5.88		sterol methyltransferase 2	0.57634	-0.719376	0.0286151068215	up	25.22	32.95	43.33	57.6	29.085	50.465
Potri.002G048200.v4.1	Potri.002G048200	-	2.19957	1.13722	0.0262137426654	0.38394	yes	up	3.72	6.61	3.33	1.63	5.165	2.48		Potri.002G017400.v4.1	Potri.002G017400	Potri.001G348300.v4.1	Potri.001G348300	high affinity nitrate transporter 2.7	1.99862	0.999006	0.00928188261645	0.16242	yes	up	10.39	6.53	5.1	3.51	8.46	4.305		RING/U-box superfamily protein	3.5951	1.93097	4.75585227944E-5	down	9.91	9.18	3.26	2.05	9.545	2.655
Potri.002G049700.v4.1	Potri.002G049700	Protein kinase superfamily protein	1.59826	0.676501	0.00492283574375	0.127778	yes	up	65.91	79.33	48.76	48.11	72.62	48.435		Potri.002G017500.v4.1	Potri.002G017500	Potri.001G349900.v4.1	Potri.001G349900	Leucine-rich repeat protein kinase family protein	1.69482	0.761134	0.0519354032116	0.430353	yes	up	27.49	56.65	22.13	28.72	42.07	25.425		Thioredoxin superfamily protein	2.71918	1.54041	0.0339844553672	down	5.92	5.99	3.45	0.93	5.955	2.19
Potri.002G050300.v4.1	Potri.002G050300	Bifunctional inhibitor/lipid-transfer protein/seed storage 2S albumin superfamily protein	3.82122	1.93403	0.0115859425807	0.231967	yes	up	3.67	3.45	1.31	0.66	3.56	0.985		Potri.002G018300v.4.1	Potri.002G018300	Potri.001G351200.v4.1	Potri.001G351200	-	0.518349	-0.948004	0.0521893311041	0.431498	yes	down	2.11	5.23	7.52	6.98	3.67	7.25		(1 of 1) PTHR11695//PTHR11695:SF608 - ALCOHOL DEHYDROGENASE RELATED // SUBFAMILY NOT NAMED	0.535795	-0.900247	0.0279192	up	13.56	12.56	25.87	22.88	13.06	24.375
Potri.002G050500.v4.1	Potri.002G050500	Bifunctional inhibitor/lipid-transfer protein/seed storage 2S albumin superfamily protein	2.48041	1.31058	0.0222248157315	0.351183	yes	up	13.17	5.46	4.03	3.77	9.315	3.9		Potri.002G018600.v4.1	Potri.002G018600	Potri.001G352100.v4.1	Potri.001G352100	Drug/metabolite transporter superfamily protein	0.604336	-0.726578	0.0416787728869	0.387082	yes	down	7.02	4.03	9.69	8.91	5.525	9.3		Subtilisin-like serine endopeptidase family protein	1.94495	1.03545	0.00022929020661	down	16.55	15.6	9.31	7.22	16.075	8.265
Potri.002G054400.v4.1	Potri.002G054400	-	2.02128	1.01527	0.000183182956746	0.0113947631147	yes	up	11.76	12.73	7.19	5.56	12.245	6.375		Potri.002G018800.v4.1	Potri.002G018800	Potri.001G352400.v4.1	Potri.001G352400	WRKY DNA-binding protein 8	2.30811	1.20671	0.00654749194864	0.130204	yes	up	12.61	15.99	4.07	8.26	14.3	6.165		GDSL-like Lipase/Acylhydrolase superfamily protein	4.07817	2.09954	2.18105332956E-5	down	9.33	5.8	1.64	2.07	7.565	1.855
Potri.002G054900.v4.1	Potri.002G054900	Eukaryotic aspartyl protease family protein	2.69431	1.42992	0.0105738611648	0.219073	yes	up	2.66	4.32	1.72	1.05	3.49	1.385		Potri.002G023900.v4.1	Potri.002G023900	Potri.001G356200.v4.1	Potri.001G356200	Protein of unknown function (DUF3537)	4.15384	2.05445	0.000820097135762	0.0313531323751	yes	up	2.08	2.34	0.39	0.7	2.21	0.545		glycosyl hydrolase 9B5	0.468802	-0.840146	0.0349816695111	up	4.87	3.62	9.58	8.53	4.245	9.055
Potri.002G056300.v4.1	Potri.002G056300	photosystem II family protein	1.55762	0.639347	0.0238544849994	0.364896	yes	up	40.16	35.36	23.18	28.1	37.76	25.64		Potri.002G024100.v4.1	Potri.002G024100	Potri.001G358600.v4.1	Potri.001G358600	Remorin family protein	0.357569	-1.48371	1.28421506763E-5	0.00139004089156	yes	down	7.59	10.72	21.72	31.21	9.155	26.465		5'-3' exoribonuclease 3	1.41901	0.596162	0.0286556	down	11.95	11.79	8.17	8.56	11.87	8.365
Potri.002G056600.v4.1	Potri.002G056600	-	1.86129	0.896304	0.0198561974331	0.326835	yes	up	22.2	39.46	20.99	14.66	30.83	17.825		Potri.002G025300.v4.1	Potri.002G025300	Potri.001G360700.v4.1	Potri.001G360700	suppressor of npr1-1 constitutive 4	0.658436	-0.602884	0.0499079050948	0.419971	yes	down	21.3	31.83	35.97	47.8	26.565	41.885		cytochrome P450, family 83, subfamily A, polypeptide 1	2.38005	1.32546	1.18206986067E-5	down	37.68	34.15	13.17	17.01	35.915	15.09
Potri.002G058000.v4.1	Potri.002G058000	-	1.82907	0.871108	0.00382852646209	0.107577	yes	up	37.14	51.82	26.76	25.34	44.48	26.05		Potri.002G025350.v4.1	Potri.002G025350	Potri.001G365366.v4.1	Potri.001G365366	-	1.53484	0.618091	0.0612363943042	0.460403	yes	up	11.49	14.19	9.19	7.88	12.84	8.535		cytochrome P450, family 83, subfamily A, polypeptide 1	2.54331	1.50648	6.91170787668E-7	down	26.33	30.92	8.91	13.6	28.625	11.255
Potri.002G058100.v4.1	Potri.002G058100	alpha/beta-Hydrolases superfamily protein	1.5975	0.675813	0.0217764398331	0.346025	yes	up	11.16	13.43	7.79	8.93	12.295	8.36		Potri.002G025425.v4.1	Potri.002G025425	Potri.001G365600.v4.1	Potri.001G365600	Ribosomal protein S10p/S20e family protein	1.51399	0.598356	0.0245841228286	0.292784	yes	up	32	29.18	18.27	22.75	30.59	20.51		cytochrome P450, family 83, subfamily A, polypeptide 1	2.65375	1.48122	1.39557316949E-7	down	42.52	45.85	15.19	18.11	44.185	16.65
Potri.002G060500.v4.1	Potri.002G060500	xyloglucan endotransglucosylase/hydrolase 15	27.7761	4.79577	0.00111923632489	0.0449780612837	yes	up	15.22	188.53	4.66	3.22	101.875	3.94		Potri.002G033000.v4.1	Potri.002G033000	Potri.001G370500.v4.1	Potri.001G370500	(1 of 1) PTHR21716 - TRANSMEMBRANE PROTEIN	1.6251	0.700525	0.00435017306555	0.0992837986215	yes	up	13.82	12.18	7.66	8.66	13	8.16		cytochrome P450, family 722, subfamily A, polypeptide 1	1.95753	1.05265	3.6156701518E-5	down	30.96	33.11	16.75	15.98	32.035	16.365
Potri.002G065400.v4.1	Potri.002G065400	Protein kinase superfamily protein	2.37801	1.24975	0.0095906444469	0.205055	yes	up	8.29	16.71	7.21	4.05	12.5	5.63		Potri.002G033400.v4.1	Potri.002G033400	Potri.001G375500.v4.1	Potri.001G375500	sodium/calcium exchanger family protein / calcium-binding EF hand family protein	0.631724	-0.662633	0.00432184326493	0.0990779671808	yes	down	102.79	126.42	167.94	202.46	114.605	185.2		ADPGLC-PPase large subunit	0.619475	-0.612564	0.0266908882961	up	15.85	18.63	26.45	29.21	17.24	27.83
Potri.002G067800.v4.1	Potri.002G067800	Protein of unknown function (DUF793)	1.72179	0.783912	3.50780913367E-5	0.00318967033307	yes	up	91.12	95.18	59.98	54.95	93.15	57.465		Potri.002G033600.v4.1	Potri.002G033600	Potri.001G378300.v4.1	Potri.001G378300	VQ motif-containing protein	4.47973	2.16341	0.000602149481433	0.0250751923873	yes	up	11.12	12.32	1.48	3.81	11.72	2.645		dihydroflavonol 4-reductase	0.224578	-2.04322	0.00401825654736	up	7.38	13.91	79.27	15.53	10.645	47.4
Potri.002G070101.v4.1	Potri.002G070101	-	0.525168	-0.929149	1.18765348945E-5	0.00145337708326	yes	down	44.47	35.86	80.42	81.57	40.165	80.995		Potri.002G033800.v4.1	Potri.002G033800	Potri.001G378500.v4.1	Potri.001G378500	cationic amino acid transporter 8	1.60102	0.678993	0.00745358739843	0.142002	yes	up	13.51	12.01	7.71	8.53	12.76	8.12		auxin-like 1 protein	0.562852	-0.747192	0.0217904956782	up	8.21	6.79	11.12	15.53	7.5	13.325
Potri.002G070500.v4.1	Potri.002G070500	-	9.85993	3.30158	7.57499810742E-8	2.87498623822E-5	yes	up	7.66	17.67	1.96	0.79	12.665	1.375		Potri.002G034400.v4.1	Potri.002G034400	Potri.001G379601.v4.1	Potri.001G379601	-	2.805	1.488	0.0250363326089	0.296107	yes	up	1.72	2	0.45	1.11	1.86	0.78		NmrA-like negative transcriptional regulator family protein	1.53105	0.68778	0.0132840752943	down	1487.93	1430.52	823.22	1082.95	1459.22	953.085
Potri.002G072000.v4.1	Potri.002G072000	-	0.342804	-1.54454	0.0353658459001	0.462156	yes	down	2.61	0.81	3.85	6.64	1.71	5.245		Potri.002G036732.v4.1	Potri.002G036732	Potri.001G379800.v4.1	Potri.001G379800	Calcium-dependent lipid-binding (CaLB domain) family protein	0.556532	-0.845464	0.00292532289707	0.0774440745909	yes	down	60.51	87.83	119.29	153.33	74.17	136.31		-	0.452304	-1.03078	0.0196833120875	up	2.54	1.68	5.63	3.7	2.11	4.665
Potri.002G074800.v4.1	Potri.002G074800	ACT domain repeat 3	1.64799	0.720709	0.00871573664154	0.192777	yes	up	22.48	15.9	12.68	11.99	19.19	12.335		Potri.002G039100.v4.1	Potri.002G039100	Potri.001G381000.v4.1	Potri.001G381000	-	11.0853	3.47058	0.00361516286819	0.0882395557161	yes	up	13.37	80.38	3.11	5.58	46.875	4.345		ethylene response factor 1	0.0524099	-4.19508	3.19845373192E-9	up	1.21	1.03	9.93	32.81	1.12	21.37
Potri.002G074900.v4.1	Potri.002G074900	Thiamin diphosphate-binding fold (THDP-binding) superfamily protein	5.7552	2.52487	0.0374549261513	0.477077	yes	up	0.48	0.77	0.04	0.17	0.625	0.105		Potri.002G042200.v4.1	Potri.002G042200	Potri.001G383000.v4.1	Potri.001G383000	Nodulin MtN3 family protein	0.642528	-0.638168	0.00422952793199	0.0979391627411	yes	down	49.47	38.98	63.99	70.05	44.225	67.02		-	0.124307	-2.93147	1.57029589253E-5	up	1.48	5.69	18.83	38.85	3.585	28.84
Potri.002G080700.v4.1	Potri.002G080700	beta-galactosidase 16	3.34793	1.74327	0.00591214970501	0.146201	yes	up	2.8	6.64	0.83	2.17	4.72	1.5		Potri.002G043100.v4.1	Potri.002G043100	Potri.001G385300.v4.1	Potri.001G385300	Leucine-rich repeat transmembrane protein kinase	0.655256	-0.609869	0.0568095356441	0.446228	yes	down	43.08	75.98	91.7	99.01	59.53	95.355		winged-helix DNA-binding transcription factor family protein	1.55361	0.711925	0.0232093607775	down	117.85	75.14	64.29	59.93	96.495	62.11
Potri.002G081400.v4.1	Potri.002G081400	Eukaryotic aspartyl protease family protein	3.39591	1.7638	2.76322338419E-6	0.000469891519385	yes	up	48.26	73.84	24.76	13.85	61.05	19.305		Potri.002G045000.v4.1	Potri.002G045000	Potri.001G385400.v4.1	Potri.001G385400	Leucine-rich repeat transmembrane protein kinase	0.556995	-0.844265	0.0286040867623	0.316968	yes	down	4.64	6.5	9.32	12.26	5.57	10.79		AUX/IAA transcriptional regulator family protein	1.79389	0.923888	0.00196079487887	down	26.06	24.42	14.32	13.82	25.24	14.07
Potri.002G081500.v4.1	Potri.002G081500	-	1.94655	0.960921	0.0161003785972	0.288706	yes	up	39.29	59.12	30.7	33.43	49.205	32.065		Potri.002G050500.v4.1	Potri.002G050500	Potri.001G385600.v4.1	Potri.001G385600	Leucine-rich repeat transmembrane protein kinase	0.557601	-0.842694	0.00581632558225	0.119079	yes	down	3.55	4.99	6.55	8.51	4.27	7.53		Bifunctional inhibitor/lipid-transfer protein/seed storage 2S albumin superfamily protein	2.80995	1.57478	0.0234719193598	down	13.17	5.46	4.75	1.88	9.315	3.315
Potri.002G082000.v4.1	Potri.002G082000	Protein of unknown function (DUF630 and DUF632)	2.3624	1.24025	0.00105391104887	0.0427904225548	yes	up	4.21	7.08	2.54	2.55	5.645	2.545		Potri.002G050800.v4.1	Potri.002G050800	Potri.001G385750.v4.1	Potri.001G385750	-	0.359628	-1.47542	0.00126094187575	0.0428436317069	yes	down	2.91	4.89	9.98	12.12	3.9	11.05		Protein of unknown function (DUF581)	2.64777	1.47878	3.22100097235E-7	down	53.3	51.34	17.23	22.29	52.32	19.76
Potri.002G085600.v4.1	Potri.002G085600	Integrase-type DNA-binding superfamily protein	14.7651	3.88412	3.5735729701E-5	0.00323822591491	yes	up	2.12	6.7	0.4	0.24	4.41	0.32		Potri.002G054900.v4.1	Potri.002G054900	Potri.001G386300.v4.1	Potri.001G386300	Leucine-rich repeat transmembrane protein kinase	0.615516	-0.700131	0.0420990014702	0.3881	yes	down	4.33	7.36	9.23	10.19	5.845	9.71		Eukaryotic aspartyl protease family protein	0.237982	-1.96247	0.00451178608923	up	2.66	4.32	23.73	5.6	3.49	14.665
Potri.002G089800.v4.1	Potri.002G089800	Galactosyltransferase family protein	3.28801	1.71722	3.2159938668E-6	0.000519879304837	yes	up	40.19	68.22	21.28	14.02	54.205	17.65		Potri.002G056300.v4.1	Potri.002G056300	Potri.001G386700.v4.1	Potri.001G386700	-	1.56492	0.646091	0.00823199091253	0.151163	yes	up	13.63	12.22	8.3	8.66	12.925	8.48		photosystem II family protein	1.61644	0.770442	0.0282291708643	down	40.16	35.36	20.06	26.66	37.76	23.36
Potri.002G092600.v4.1	Potri.002G092600	tRNA modification GTPase, putative	0.660186	-0.599056	0.0283371280064	0.402791	yes	down	7.28	7.9	11.75	10.93	7.59	11.34		Potri.002G056500.v4.1	Potri.002G056500	Potri.001G386900.v4.1	Potri.001G386900	BES1/BZR1 homolog 4	1.50165	0.586545	0.0476002801209	0.411506	yes	up	11.1	8.67	6.52	6.8	9.885	6.66		NPR1-like protein 4	0.606126	-0.610798	0.0185841326522	up	11.69	13.44	21.99	19.47	12.565	20.73
Potri.002G097601.v4.1	Potri.002G097601	APR-like 6	1.90489	0.929706	0.00532374667799	0.13541	yes	up	43.91	74.63	31.52	34.82	59.27	33.17		Potri.002G058000.v4.1	Potri.002G058000	Potri.001G387600.v4.1	Potri.001G387600	SecY protein transport family protein	0.658751	-0.602196	0.000836023894949	0.0318198	yes	down	83.15	75.08	124.34	120.63	79.115	122.485		-	1.61043	0.802039	0.0276473108518	down	37.14	51.82	32.49	22.75	44.48	27.62
Potri.002G098000.v4.1	Potri.002G098000	S-adenosyl-L-methionine-dependent methyltransferases superfamily protein	1.77247	0.825758	0.0279565888322	0.399415	yes	up	36.9	65.56	37.05	24.35	51.23	30.7		Potri.002G059900.v4.1	Potri.002G059900	Potri.001G387900.v4.1	Potri.001G387900	-	0.0840475889482	-3.57265	4.90722111507E-18	5.99452110786E-15	yes	down	0.6	1.24	11.22	11.11	0.92	11.165		MAP kinase 20	0.404514	-1.21391	0.000718329319747	up	24.32	30.35	86.09	49.06	27.335	67.575
Potri.002G098400.v4.1	Potri.002G098400	UDP-glucosyl transferase 85A5	6.00789	2.58686	0.00359158103274	0.102854	yes	up	1.8	10.21	1.65	0.51	6.005	1.08		Potri.002G062300.v4.1	Potri.002G062300	Potri.001G388100.v4.1	Potri.001G388100	-	0.0513411633949	-4.28374	9.33322095841E-18	1.08829598748E-14	yes	down	0.46	0.43	9.68	8.22	0.445	8.95		-	0.583922	-0.699688	0.0173221754294	up	8.67	8.69	14.01	15.72	8.68	14.865
Potri.002G098800.v4.1	Potri.002G098800	-	43.3131	5.43673	9.38253210164E-5	0.0069019592887	yes	up	45.52	225.76	5.76	1.01	135.64	3.385		Potri.002G065200.v4.1	Potri.002G065200	Potri.001G388200.v4.1	Potri.001G388200	-	0.0693604198235	-3.84974	0.000191346293576	0.0110554199754	yes	down	0	0.52	20.97	32.63	0.26	26.8		Protein of unknown function (DUF3511)	2.25962	1.25044	0.00535845887594	down	69.42	39.81	19.81	28.53	54.615	24.17
Potri.002G099400.v4.1	Potri.002G099400	transferases, transferring glycosyl groups	2.1722	1.11915	0.000181654166086	0.0113379547239	yes	up	24.72	33.66	16.44	11.22	29.19	13.83		Potri.002G065300.v4.1	Potri.002G065300	Potri.001G388300.v4.1	Potri.001G388300	-	0.0827108386266	-3.59578	0.000900419183232	0.0336858358968	yes	down	0	0.36	2.15	2.53	0.18	2.34		Peroxidase superfamily protein	0.140109	-2.76042	1.10583868315E-14	up	5.94	7.9	42.16	56.62	6.92	49.39
Potri.002G100500.v4.1	Potri.002G100500	-	10.6895	3.41812	0.000467825096337	0.0232034159524	yes	up	6.51	37.47	3.83	0.62	21.99	2.225		Potri.002G065600.v4.1	Potri.002G065600	Potri.001G388450.v4.1	Potri.001G388450	-	0.186388	-2.42362	1.01081405398E-6	0.000171724588919	yes	down	0.73	1.32	4.69	6.54	1.025	5.615		-	0.286585	-1.75026	0.0274118507361	up	0.67	0.27	1.08	2.2	0.47	1.64
Potri.002G101600.v4.1	Potri.002G101600	-	10.5748	3.40255	0.0193141175144	0.321346	yes	up	0.34	5.12	0.34	0.22	2.73	0.28		Potri.002G066600.v4.1	Potri.002G066600	Potri.001G388600.v4.1	Potri.001G388600	-	0.00280150806646	-8.47958	6.210316998E-8	1.5773590292E-5	yes	down	0	0	1.73	2.38	0	2.055		cellulose synthase A9	0.553942	-0.762723	0.0172200995214	up	18.29	24.43	45.5	31.62	21.36	38.56
Potri.002G102500.v4.1	Potri.002G102500	(1 of 1) PTHR22778//PTHR22778:SF19 - OVARIAN CANCER GENE-2 PROTEIN-RELATED	2.80815	1.48962	1.49497166782E-7	4.67675738602E-5	yes	up	156.54	202.05	79.29	56.69	179.295	67.99		Potri.002G069800.v4.1	Potri.002G069800	Potri.001G388801.v4.1	Potri.001G388801	-	0.0687831330318	-3.8618	1.14117302186E-21	2.92745115297E-18	yes	down	0.58	1.41	15.63	20.41	0.995	18.02		Pyridoxal phosphate (PLP)-dependent transferases superfamily protein	0.489886	-0.941942	0.00305996079175	up	24.28	34.33	65.17	54.47	29.305	59.82
Potri.002G104400.v4.1	Potri.002G104400	uncoupling protein 5	2.13584	1.0948	0.00369034178102	0.104819	yes	up	316.97	662.31	255.31	234.89	489.64	245.1		Potri.002G069900.v4.1	Potri.002G069900	Potri.001G388900.v4.1	Potri.001G388900	-	0.21926	-2.18928	3.61155733607E-7	7.35295875732E-5	yes	down	3.29	1.76	14.3	9.13	2.525	11.715		F-box family protein	0.588118	-0.685243	0.0101233765696	up	22.65	24.47	39.91	40.21	23.56	40.06
Potri.002G106300.v4.1	Potri.002G106300	-	2.17476	1.12086	0.00791754712873	0.180929	yes	up	14.6	29.86	12.35	10.64	22.23	11.495		Potri.002G070101.v4.1	Potri.002G070101	Potri.001G393800.v4.1	Potri.001G393800	nine-cis-epoxycarotenoid dioxygenase 3	3.08288	1.62428	1.50330966825E-7	3.35342634083E-5	yes	up	53.07	35.53	17.2	12.05	44.3	14.625		-	0.391892	-1.29456	0.0199844099285	up	44.47	35.86	49.11	155.87	40.165	102.49
Potri.002G107300.v4.1	Potri.002G107300	Nucleotide-diphospho-sugar transferases superfamily protein	1.89421	0.921596	0.00504281678613	0.130232	yes	up	21.03	33.8	16.53	14.53	27.415	15.53		Potri.002G072600.v4.1	Potri.002G072600	Potri.001G395700.v4.1	Potri.001G395700	-	2.09472	1.06676	0.0185290381109	0.24699	yes	up	5.32	5.81	2.91	3.19	5.565	3.05		Nodulin MtN3 family protein	3.23116	1.78591	0.00112582627077	down	8.74	16.56	4.22	3.61	12.65	3.915
Potri.002G110000.v4.1	Potri.002G110000	Rhamnogalacturonate lyase family protein	0.455503	-1.13447	0.00103725920491	0.0422596494155	yes	down	2.63	2.3	5.27	6.2	2.465	5.735		Potri.002G072700.v4.1	Potri.002G072700	Potri.001G395900.v4.1	Potri.001G395900	-	1.57009	0.650843	0.0576158013008	0.448292	yes	up	5.41	6.12	3.7	3.83	5.765	3.765		Nodulin MtN3 family protein	3.32468	1.84828	0.0262190050113	down	1.55	3.57	0.71	0.83	2.56	0.77
Potri.002G110200.v4.1	Potri.002G110200	Rhamnogalacturonate lyase family protein	0.585382	-0.772549	0.0100010721418	0.211554	yes	down	8.26	6.67	11.67	15.33	7.465	13.5		Potri.002G074200.v4.1	Potri.002G074200	Potri.001G397200.v4.1	Potri.001G397200	ethylene response factor 8	5.3824	2.42825	2.83838935355E-5	0.00263733961658	yes	up	17.5	59.67	5.64	9.07	38.585	7.355		-	6.42857	2.76551	0.0401242101132	down	0.84	0.96	0.21	0.07	0.9	0.14
Potri.002G112600.v4.1	Potri.002G112600	Protein of unknown function (DUF1005)	0.635656	-0.653681	0.0151929514124	0.280192	yes	down	7.12	6.26	9.91	12.39	6.69	11.15		Potri.002G074800.v4.1	Potri.002G074800	Potri.001G402900.v4.1	Potri.001G402900	CBS domain-containing protein	0.218178	-2.19642	9.74968486067E-10	3.84782562663E-7	yes	down	2.91	3.18	11.63	17.25	3.045	14.44		ACT domain repeat 3	2.57757	1.45198	0.00026080488478	down	22.48	15.9	9.44	5.45	19.19	7.445
Potri.002G114200.v4.1	Potri.002G114200	Cellulose-synthase-like C12	2.49004	1.31617	0.00475090517893	0.125294	yes	up	26.94	73.64	20.04	23.16	50.29	21.6		Potri.002G077900.v4.1	Potri.002G077900	Potri.001G403200.v4.1	Potri.001G403200	G protein coupled receptor	1.74018	0.799235	0.0444420141052	0.398506	yes	up	9.11	6.54	5.41	3.73	7.825	4.57		Protein kinase protein with adenine nucleotide alpha hydrolases-like domain	1.72	0.865535	0.00930141204809	down	7.99	7.06	5.02	3.73	7.525	4.375
Potri.002G118366.v4.1	Potri.002G118366	(1 of 1) PF15811 - Small VCP/p97-interacting protein (SVIP)	2.5221	1.33463	0.0189755672846	0.318138	yes	up	65.13	67.85	34.79	21.99	66.49	28.39		Potri.002G078600.v4.1	Potri.002G078600	Potri.001G403700.v4.1	Potri.001G403700	COP1-interacting protein 7	0.637511	-0.649477	0.0104795704922	0.177656	yes	down	26.64	19.81	33.94	38.26	23.225	36.1		2-oxoglutarate (2OG) and Fe(II)-dependent oxygenase superfamily protein	0.194153	-2.28615	2.08175444427E-5	up	6.74	17.17	46.69	76.46	11.955	61.575
Potri.002G118800.v4.1	Potri.002G118800	ARM repeat superfamily protein	2.68042	1.42246	0.00677626506406	0.162506	yes	up	9.02	22.11	7.77	5.16	15.565	6.465		Potri.002G079500.v4.1	Potri.002G079500	Potri.001G404100.v4.1	Potri.001G404100	NAC (No Apical Meristem) domain transcriptional regulator superfamily protein	0.5378	-0.894857	0.0683205004115	0.488469	yes	down	4.3	10.58	12.25	16.02	7.44	14.135		amino acid permease 3	0.416633	-1.16204	0.0186148798145	up	7.47	13.22	33.33	16.33	10.345	24.83
Potri.002G119300.v4.1	Potri.002G119300	zinc-finger protein 3	14.0268	3.81011	0.00113542035157	0.0453960124684	yes	up	99.71	564.12	35.83	15.28	331.915	25.555		Potri.002G079900.v4.1	Potri.002G079900	Potri.001G405200.v4.1	Potri.001G405200	S-adenosyl-L-methionine-dependent methyltransferases superfamily protein	2.23615	1.16102	2.91629361624E-5	0.0026902478343	yes	up	18.97	24.24	9.26	10.39	21.605	9.825		DPP6 N-terminal domain-like protein	1.7198	0.85326	0.0164243577708	down	108.92	62.75	46.53	53.29	85.835	49.91
Potri.002G120400.v4.1	Potri.002G120400	-	0.587986	-0.766147	0.000434911397553	0.0220725962774	yes	down	93.11	73.22	140.36	155.78	83.165	148.07		Potri.002G082000.v4.1	Potri.002G082000	Potri.001G406600.v4.1	Potri.001G406600	-	0.609291	-0.714796	0.0425112241957	0.390175	yes	down	4.23	5.53	8.73	7.58	4.88	8.155		Protein of unknown function (DUF630 and DUF632)	1.91681	1.02915	0.0261354613851	down	4.21	7.08	3.73	2.16	5.645	2.945
Potri.002G122600.v4.1	Potri.002G122600	-	2.47854	1.30949	0.0126118672586	0.24703	yes	up	50.97	167.13	40.61	53.63	109.05	47.12		Potri.002G082400.v4.1	Potri.002G082400	Potri.001G410400.v4.1	Potri.001G410400	Auxin-responsive GH3 family protein	3.06407	1.61545	4.62020766777E-5	0.00396167746245	yes	up	4.41	5.64	1.47	1.88	5.025	1.675		IAA-leucine resistant (ILR)-like gene 6	0.271099	-1.75352	0.00741365544248	up	6.75	21.71	76.14	28.84	14.23	52.49
Potri.002G124600.v4.1	Potri.002G124600	(1 of 2) PTHR31852:SF44 - EMB	2.8515	1.51172	0.00557756266116	0.140447	yes	up	18.83	59.13	15.35	15.8	38.98	15.575		Potri.002G083200.v4.1	Potri.002G083200	Potri.001G410600.v4.1	Potri.001G410600	basic helix-loop-helix (bHLH) DNA-binding superfamily protein	0.446152	-1.16439	0.0182511	0.244616	yes	down	2.25	2.62	7.73	3.43	2.435	5.58		Pheophorbide a oxygenase family protein with Rieske [2Fe-2S] domain	1.47739	0.642531	0.00510697610019	down	41.46	41.54	29.33	26.85	41.5	28.09
Potri.002G128900.v4.1	Potri.002G128900	-	22.031	4.46147	0.00116776468312	0.0459871000323	yes	up	10.65	53.94	2.6	0.57	32.295	1.585		Potri.002G083600.v4.1	Potri.002G083600	Potri.001G411100.v4.1	Potri.001G411100	-	1.72447	0.786149	0.000993418588086	0.0361991009093	yes	up	32.15	28.4	20.18	15.64	30.275	17.91		-	1.66579	0.81655	0.0226410613058	down	22.15	15.88	12.12	10.71	19.015	11.415
Potri.002G129600.v4.1	Potri.002G129600	Dof-type zinc finger DNA-binding family protein	1.66969	0.739581	0.0136898782833	0.261305	yes	up	14.82	14.16	8.94	9.46	14.49	9.2		Potri.002G085600.v4.1	Potri.002G085600	Potri.001G412077.v4.1	Potri.001G412077	pinoid-binding protein 1	5.99226	2.5831	0.0336414312245	0.346588	yes	up	153.89	917.9	51.61	130.42	535.895	91.015		Integrase-type DNA-binding superfamily protein	3.528	1.90152	0.0219444172779	down	2.12	6.7	1.1	1.4	4.41	1.25
Potri.002G130400.v4.1	Potri.002G130400	Transducin/WD40 repeat-like superfamily protein	2.43466	1.28372	0.0154712523611	0.282428	yes	up	2.19	2.75	1.18	0.98	2.47	1.08		Potri.002G088000.v4.1	Potri.002G088000	Potri.001G412454.v4.1	Potri.001G412454	-	0.454416	-1.13791	0.0509945731536	0.425973	yes	down	0.54	0.89	1.99	1.15	0.715	1.57		OSBP(oxysterol binding protein)-related protein 1C	0.54202	-0.823043	0.00744176035923	up	16.47	23.84	36.67	37.7	20.155	37.185
Potri.002G132700.v4.1	Potri.002G132700	DA1	1.93954	0.955712	0.000447654060895	0.0226316	yes	up	21.78	28.34	12.86	12.64	25.06	12.75		Potri.002G090700.v4.1	Potri.002G090700	Potri.001G416500.v4.1	Potri.001G416500	C-terminal cysteine residue is changed to a serine 1	2.04447	1.03173	0.00201456183754	0.0606567544817	yes	up	111.75	70.4	45.98	44.86	91.075	45.42		TGA1A-related gene 3	1.58099	0.748844	0.0235240671614	down	59.45	53.18	44.56	26.68	56.315	35.62
Potri.002G132900.v4.1	Potri.002G132900	Nucleotide-diphospho-sugar transferases superfamily protein	0.598274	-0.741122	0.00202089615806	0.0685534049058	yes	down	14.6	15.63	25.16	28.46	15.115	26.81		Potri.002G092400.v4.1	Potri.002G092400	Potri.001G422000.v4.1	Potri.001G422000	-	0.271223	-1.88245	5.59525866392E-5	0.00460887105665	yes	down	3.43	4.86	10.73	20.09	4.145	15.41		STAS domain / Sulfate transporter family	1.53491	0.70939	0.0278601349388	down	85.94	76.76	66.03	39.97	81.35	53
Potri.002G138900.v4.1	Potri.002G138900	WRKY family transcription factor	1.69171	0.758486	0.00241117638268	0.0777531900641	yes	up	30.8	25.04	17.8	17.16	27.92	17.48		Potri.002G098800.v4.1	Potri.002G098800	Potri.001G435400.v4.1	Potri.001G435400	-	2.88303	1.52759	0.00831564994848	0.151722	yes	up	182.73	51	28.74	51.62	116.865	40.18		-	5.65284	2.60355	0.0001604551217	down	45.52	225.76	30.62	17.37	135.64	23.995
Potri.002G142200.v4.1	Potri.002G142200	squamosa promoter binding protein-like 8	0.104787	-3.25447	0.0100998032552	0.213129	yes	down	0	0.33	1.98	1.33	0.165	1.655		Potri.002G099200.v4.1	Potri.002G099200	Potri.001G437700.v4.1	Potri.001G437700	-	2.86718	1.51963	0.0628842	0.467547	yes	up	1.01	8.4	1.63	1.76	4.705	1.695		Class-II DAHP synthetase family protein	1.67149	0.832105	0.0265098867028	down	132.74	115.51	98.54	49.98	124.125	74.26
Potri.002G143600.v4.1	Potri.002G143600	C2H2-type zinc finger family protein	0.29623	-1.75521	0.0262947659126	0.384482	yes	down	0.22	0.48	1.13	1.37	0.35	1.25		Potri.002G100600.v4.1	Potri.002G100600	Potri.001G437800.v4.1	Potri.001G437800	-	0.105496	-3.24474	0.0381653160388	0.370013	yes	down	0	0.09	0.74	0.25	0.045	0.495		-	0.633908	-0.600114	0.0218503631155	up	34.94	29.82	53.62	48.54	32.38	51.08
Potri.002G145300.v4.1	Potri.002G145300	SAUR-like auxin-responsive protein family	4.79732	2.26223	0.0107770624082	0.221183	yes	up	1.73	3.54	0.88	0.3	2.635	0.59		Potri.002G101500.v4.1	Potri.002G101500	Potri.001G442300.v4.1	Potri.001G442300	Uncharacterised protein family (UPF0497)	5.0159	2.32651	0.00547613276217	0.11483	yes	up	6.93	2.77	1.35	0.59	4.85	0.97		-	0.302778	-1.57093	0.00446120704042	up	23.32	48.62	167.76	69.84	35.97	118.8
Potri.002G147100.v4.1	Potri.002G147100	Protein of unknown function (DUF1442)	2.75335	1.46119	0.000244704956128	0.0140533626997	yes	up	11.12	18.65	6.26	5.27	14.885	5.765		Potri.002G101800.v4.1	Potri.002G101800	Potri.001G444300.v4.1	Potri.001G444300	(1 of 41) PF13962 - Domain of unknown function (PGG)	0.250838	-1.99517	7.95406870747E-5	0.00592774052942	yes	down	3.73	3.22	17.34	10.83	3.475	14.085		RING/U-box superfamily protein	1.56215	0.728272	0.0392288806688	down	18.9	17.42	9.51	13.74	18.16	11.625
Potri.002G149600.v4.1	Potri.002G149600	protein binding	0.534491	-0.903762	0.0104037540126	0.216749	yes	down	17.28	11.32	31.23	25.35	14.3	28.29		Potri.002G108600.v4.1	Potri.002G108600	Potri.001G448000.v4.1	Potri.001G448000	-	2.27484	1.18576	1.42168332456E-5	0.0014825383059	yes	up	13.9	12.07	5.65	5.91	12.985	5.78		-	0.313394	-1.61574	1.72561710165E-5	up	83.3	155.03	377.81	382.67	119.165	380.24
Potri.002G150600.v4.1	Potri.002G150600	-	4.09592	2.03419	0.00489928558848	0.127664	yes	up	4.28	15.45	3.72	1.46	9.865	2.59		Potri.002G109200.v4.1	Potri.002G109200	Potri.001G449500.v4.1	Potri.001G449500	UDP-Glycosyltransferase superfamily protein	1.56957	0.650369	0.0164538442628	0.229647	yes	up	194.9	136.42	115.26	93.43	165.66	104.345		-	1.42195	0.589097	0.0157006624837	down	111.08	89.97	74.34	67.05	100.525	70.695
Potri.002G151900.v4.1	Potri.002G151900	xylem serine peptidase 1	0.477794	-1.06554	0.00593704173913	0.146402	yes	down	1.83	1.22	3.23	3.52	1.525	3.375		Potri.002G124100.v4.1	Potri.002G124100	Potri.001G449800.v4.1	Potri.001G449800	-	5.32546	2.41291	0.000252354276391	0.0136000929669	yes	up	17.93	45.45	3.04	8.98	31.69	6.01		WUSCHEL related homeobox 4	0.488962	-0.906955	0.0223752888164	up	35.41	43.88	59.64	102.52	39.645	81.08
Potri.002G152700.v4.1	Potri.002G152700	-	7.34303	2.87638	0.0102206999609	0.214988	yes	up	0.37	1.72	0.15	0.15	1.045	0.15		Potri.002G128500.v4.1	Potri.002G128500	Potri.001G449900.v4.1	Potri.001G449900	-	7.03056	2.81364	1.43651292661E-6	0.000230317913164	yes	up	68.33	270.38	21.86	27.02	169.355	24.44		Protein of unknown function (DUF1645)	0.207353	-2.15771	0.0309033555992	up	0.47	2.35	11.05	2.55	1.41	6.8
Potri.002G154000.v4.1	Potri.002G154000	-	1.65616	0.72784	0.0179195	0.308054	yes	up	9.45	8.8	6.98	4.74	9.125	5.86		Potri.002G129700.v4.1	Potri.002G129700	Potri.001G450000.v4.1	Potri.001G450000	-	6.72891	2.75037	2.91398892775E-6	0.000404394228954	yes	up	24.18	62.09	4.84	8.23	43.135	6.535		GA requiring 3	1.66632	0.819519	0.0353700267997	down	8.9	6.93	5.6	3.9	7.915	4.75
Potri.002G155300.v4.1	Potri.002G155300	BON association protein 1	17.7939	4.15331	1.75027128076E-5	0.00195023639995	yes	up	2.66	18.3	0.93	0.34	10.48	0.635		Potri.002G130400.v4.1	Potri.002G130400	Potri.001G450600.v4.1	Potri.001G450600	-	2.25871	1.1755	5.88021531891E-5	0.00474355860302	yes	up	6.8	7.43	3.4	3.04	7.115	3.22		Transducin/WD40 repeat-like superfamily protein	0.48766	-0.9525	0.0312604824224	up	2.19	2.75	5.7	4.43	2.47	5.065
Potri.002G161900.v4.1	Potri.002G161900	brassinosteroid-responsive RING-H2	16.5543	4.04914	3.36993397304E-5	0.00308572835266	yes	up	7.52	74.52	2.23	3.12	41.02	2.675		Potri.002G132900.v4.1	Potri.002G132900	Potri.001G450700.v4.1	Potri.001G450700	-	3.49147	1.80383	0.0432989086003	0.394161	yes	up	2.87	2	0.8	0.61	2.435	0.705		Nucleotide-diphospho-sugar transferases superfamily protein	0.44469	-1.0719	0.0240668532977	up	14.6	15.63	48.77	19.21	15.115	33.99
Potri.002G162500.v4.1	Potri.002G162500	MAP kinase 4	1.6401	0.71378	0.00616421929784	0.151434	yes	up	27.19	36.1	22.32	18.8	31.645	20.56		Potri.002G135300.v4.1	Potri.002G135300	Potri.001G452000.v4.1	Potri.001G452000	-	0.32162	-1.63657	0.00192533604366	0.0585891406027	yes	down	1.19	3.18	6.28	7.6	2.185	6.94		NAD-dependent malic enzyme 1	0.538616	-0.821282	0.00413387046864	up	6.47	6.92	12.64	12.22	6.695	12.43
Potri.002G162600.v4.1	Potri.002G162600	(1 of 4) PTHR31509:SF3 - BYPASS1-RELATED PROTEIN-RELATED	1.51244	0.59688	0.0223533372796	0.35243	yes	up	197.06	265.46	177.08	156.55	231.26	166.815		Potri.002G138900.v4.1	Potri.002G138900	Potri.001G454000.v4.1	Potri.001G454000	Ribosomal protein L6 family	0.64068	-0.642325	0.00412261135269	0.0962305268704	yes	down	57.3	65.61	101.22	91.44	61.455	96.33		WRKY family transcription factor	4.48875	2.24625	2.23535708803E-12	down	30.8	25.04	6.37	6.07	27.92	6.22
Potri.002G164400.v4.1	Potri.002G164400	WRKY family transcription factor	5.8484	2.54804	5.82745185791E-7	0.000130435307056	yes	up	13.54	33.87	5.13	3.56	23.705	4.345		Potri.002G140500.v4.1	Potri.002G140500	Potri.001G454600.v4.1	Potri.001G454600	Protein of unknown function (DUF604)	0.539303	-0.890832	0.0195663095714	0.255628	yes	down	4.31	4.19	10.31	5.6	4.25	7.955		-	1.56198	0.717323	0.0149488809971	down	35.94	31.6	24.6	18.64	33.77	21.62
Potri.002G165000.v4.1	Potri.002G165000	Late embryogenesis abundant protein	3.05345	1.61044	0.00155985140901	0.0567352620823	yes	up	127.57	180.37	81.43	26.23	153.97	53.83		Potri.002G142800.v4.1	Potri.002G142800	Potri.001G454800.v4.1	Potri.001G454800	Protein kinase superfamily protein	0.385395	-1.37559	0.00780988127935	0.146345	yes	down	2.16	6.09	11.23	10.69	4.125	10.96		GATA transcription factor 4	0.122527	-2.96283	0.00136801570749	up	0.54	1.38	2.66	13.01	0.96	7.835
Potri.002G167100.v4.1	Potri.002G167100	G-box binding factor 3	1.80358	0.850861	0.00656322623367	0.159146	yes	up	24.2	37.66	18.08	18.21	30.93	18.145		Potri.002G145300.v4.1	Potri.002G145300	Potri.001G455400.v4.1	Potri.001G455400	2-oxoglutarate (2OG) and Fe(II)-dependent oxygenase superfamily protein	0.546406	-0.871955	0.00166249248765	0.0527056894835	yes	down	18	16.61	27.65	36.67	17.305	32.16		SAUR-like auxin-responsive protein family	4.83486	2.37574	0.0407895861206	down	1.73	3.54	1.01	0.08	2.635	0.545
Potri.002G168700.v4.1	Potri.002G168700	WRKY family transcription factor	10.4721	3.38847	0.00156797707243	0.0569517109193	yes	up	28.92	87.99	9.33	2.84	58.455	6.085		Potri.002G147100.v4.1	Potri.002G147100	Potri.001G455800.v4.1	Potri.001G455800	-	1.68864	0.755864	0.000476226898492	0.0211340824436	yes	up	56.48	44.51	31.19	29.93	50.495	30.56		Protein of unknown function (DUF1442)	1.73283	0.879935	0.0357114422626	down	11.12	18.65	9.24	7.94	14.885	8.59
Potri.002G169800.v4.1	Potri.002G169800	P-loop containing nucleoside triphosphate hydrolases superfamily protein	0.657252	-0.605482	0.016066	0.288571	yes	down	11.11	12.79	21.45	17.38	11.95	19.415		Potri.002G149500.v4.1	Potri.002G149500	Potri.001G456000.v4.1	Potri.001G456000	-	1.59312	0.671859	0.0497952843366	0.419921	yes	up	3.55	3.07	2.01	2.38	3.31	2.195		dihydrodipicolinate synthase 1	0.542151	-0.824734	0.0331989917481	up	16.83	15.84	22.16	38.1	16.335	30.13
Potri.002G172101.v4.1	Potri.002G172101	basic helix-loop-helix (bHLH) DNA-binding superfamily protein	2.3895	1.25671	0.00403021295394	0.11145	yes	up	17.82	39.07	15.43	10.19	28.445	12.81		Potri.002G150100.v4.1	Potri.002G150100	Potri.001G458000.v4.1	Potri.001G458000	SAUR-like auxin-responsive protein family	0.500046	-0.999867	0.00940787089249	0.164177	yes	down	10.41	7.73	15.82	20.82	9.07	18.32		cytochrome P450, family 76, subfamily C, polypeptide 5	0.28592	-1.69867	0.00364329119397	up	0.62	1.37	3.72	3.24	0.995	3.48
Potri.002G174300.v4.1	Potri.002G174300	Dof-type zinc finger DNA-binding family protein	2.13937	1.09719	0.00251821239953	0.0800498861828	yes	up	50.14	91.89	34.93	36.63	71.015	35.78		Potri.002G150200.v4.1	Potri.002G150200	Potri.001G458200.v4.1	Potri.001G458200	AAA-type ATPase family protein	0.520339	-0.942476	0.00207241809203	0.0614723808314	yes	down	3.41	3.24	6.8	6.23	3.325	6.515		cytochrome P450, family 76, subfamily C, polypeptide 5	0.280648	-1.74695	0.000430320218974	up	4.94	11.52	36.17	22.48	8.23	29.325
Potri.002G175200.v4.1	Potri.002G175200	cytochrome P450, family 78, subfamily A, polypeptide 6	1.85831	0.89399	0.0338928	0.449865	yes	up	3.69	2.7	1.68	1.96	3.195	1.82		Potri.002G150500.v4.1	Potri.002G150500	Potri.001G459400.v4.1	Potri.001G459400	-	0.463382	-1.10973	0.0180414976854	0.243333	yes	down	2.08	3.37	6.18	5.78	2.725	5.98		cytochrome P450, family 76, subfamily C, polypeptide 5	0.199849	-2.13859	0.000316539672426	up	0.73	1.91	7.91	5.3	1.32	6.605
Potri.002G175600.v4.1	Potri.002G175600	P-loop containing nucleoside triphosphate hydrolases superfamily protein	3.34728	1.74299	1.75750645482E-5	0.00195023639995	yes	up	10.46	18.3	5.52	3.66	14.38	4.59		Potri.002G155600.v4.1	Potri.002G155600	Potri.001G460400.v4.1	Potri.001G460400	-	1.56693	0.647939	0.0137732558379	0.206744	yes	up	67.65	66.02	51.03	35.7	66.835	43.365		Calcium-dependent lipid-binding (CaLB domain) family protein	0.488313	-0.942349	0.0174138611277	up	13.37	17.34	38.79	24.1	15.355	31.445
Potri.002G175800.v4.1	Potri.002G175800	-	1.56155	0.642978	0.0272049805249	0.394051	yes	up	8.98	12.47	7.79	7.08	10.725	7.435		Potri.002G157700.v4.1	Potri.002G157700	Potri.001G460600.v4.1	Potri.001G460600	WRKY DNA-binding protein 35	1.67331	0.742702	0.0162690181137	0.228385	yes	up	6.64	5.32	3.8	3.43	5.98	3.615		Remorin family protein	0.591561	-0.674606	0.00274499907672	up	106.69	98.28	175.4	171.09	102.485	173.245
Potri.002G176300.v4.1	Potri.002G176300	homeobox 12	0.632437	-0.661007	0.0393284258255	0.49113	yes	down	18.82	16.32	36.44	22.59	17.57	29.515		Potri.002G160800.v4.1	Potri.002G160800	Potri.001G461400.v4.1	Potri.001G461400	Sec14p-like phosphatidylinositol transfer family protein	0.572996	-0.803404	0.00510536639358	0.109872	yes	down	21.34	24.62	33.17	48.59	22.98	40.88		cysteine synthase C1	0.565027	-0.753218	0.0333515201067	up	30.14	26.73	39.33	61.32	28.435	50.325
Potri.002G177500.v4.1	Potri.002G177500	S-adenosyl-L-methionine-dependent methyltransferases superfamily protein	0.493478	-1.01894	0.000729247593451	0.0327250662835	yes	down	6.89	7.11	13.3	16.8	7	15.05		Potri.002G162400.v4.1	Potri.002G162400	Potri.001G463100.v4.1	Potri.001G463100	FAD-binding Berberine family protein	1.78466	0.835647	0.00594171233482	0.120779	yes	up	25.96	20.52	15.34	11.81	23.24	13.575		Pectin lyase-like superfamily protein	2.04329	1.0384	0.0272567	down	994.03	461.63	267.21	445.2	727.83	356.205
Potri.002G181800.v4.1	Potri.002G181800	-	2.12526	1.08764	0.0142102	0.267347	yes	up	52.28	126.92	52.23	35.29	89.6	43.76		Potri.002G163400.v4.1	Potri.002G163400	Potri.001G464100.v4.1	Potri.001G464100	-	3.33442	1.73744	0.0527404975044	0.433216	yes	up	1.83	1.38	0.56	0.45	1.605	0.505		Heavy metal transport/detoxification superfamily protein	1.92062	1.02759	0.000223380076597	down	39.12	34.92	20.21	18.34	37.02	19.275
Potri.002G182100.v4.1	Potri.002G182100	-	2.44125	1.28762	0.0149975	0.277762	yes	up	25.22	74.42	27.63	16.45	49.82	22.04		Potri.002G165700.v4.1	Potri.002G165700	Potri.001G468100.v4.1	Potri.001G468100	Aldolase superfamily protein	2.61585	1.38728	0.0321140725146	0.337883	yes	up	15.16	6.59	1.95	6.38	10.875	4.165		-	3.61638	1.9218	0.00345031987619	down	5.14	3.25	0.82	1.5	4.195	1.16
Potri.002G182500.v4.1	Potri.002G182500	-	1.89764	0.924206	0.000804591745289	0.0350591	yes	up	44.8	50.73	31.76	21.81	47.765	26.785		Potri.002G168300.v4.1	Potri.002G168300	Potri.001G469200.v4.1	Potri.001G469200	RNA-binding KH domain-containing protein	0.614987	-0.701371	0.0033920069334	0.0851420292196	yes	down	23.39	26.62	41.4	41.23	25.005	41.315		-	2.25896	1.25709	0.00481277593782	down	12.67	9.4	5.35	4.42	11.035	4.885
Potri.002G183200.v4.1	Potri.002G183200	purple acid phosphatase 29	2.03771	1.02695	0.0256068668505	0.379509	yes	up	60.6	95.67	59.96	23.22	78.135	41.59		Potri.002G170900.v4.1	Potri.002G170900	Potri.001G471900.v4.1	Potri.001G471900	photosystem I subunit G	1.5396	0.622558	0.0402674	0.380192	yes	up	367.92	211.57	186.26	193.41	289.745	189.835		Tetratricopeptide repeat (TPR)-like superfamily protein	0.608706	-0.647767	0.00590574168016	up	11.92	13.11	20.57	20.55	12.515	20.56
Potri.002G187300.v4.1	Potri.002G187300	-	6.61292	2.72529	0.0165449109161	0.293152	yes	up	0.49	4.13	0.37	0.38	2.31	0.375		Potri.002G174100.v4.1	Potri.002G174100	Potri.002G001400.v4.1	Potri.002G001400	calmodulin like 37	3.98407	1.99424	6.15419035788E-5	0.00491817586451	yes	up	42.85	103.76	13.08	24.45	73.305	18.765		Transducin/WD40 repeat-like superfamily protein	1.53043	0.724035	0.0131453143039	down	9.03	9.58	6.02	6.14	9.305	6.08
Potri.002G188600.v4.1	Potri.002G188600	Protein kinase superfamily protein	1.97023	0.978362	0.00262920215446	0.0824593365522	yes	up	33.66	50.94	26.23	19.59	42.3	22.91		Potri.002G175300.v4.1	Potri.002G175300	Potri.002G001900.v4.1	Potri.002G001900	Protein of unknown function, DUF547	1.57937	0.659352	0.0016797574594	0.0531329446436	yes	up	25.04	25.56	16.38	15.71	25.3	16.045		-	0.413136	-1.23706	0.0203301595648	up	4.51	3.29	7.67	11.21	3.9	9.44
Potri.002G195132.v4.1	Potri.002G195132	-	2.02402	1.01722	0.00580190091166	0.144019	yes	up	7.81	9.96	5.71	3.23	8.885	4.47		Potri.002G176300.v4.1	Potri.002G176300	Potri.002G002000.v4.1	Potri.002G002000	Protein of unknown function, DUF617	3.65968	1.87172	5.32122766003E-5	0.00441765220591	yes	up	13.6	7.2	3.49	2.27	10.4	2.88		homeobox 12	0.390011	-1.29005	0.00148330353876	up	18.82	16.32	32.15	57.95	17.57	45.05
Potri.002G195400.v4.1	Potri.002G195400	-	0.457731	-1.12743	0.00816599608638	0.184881	yes	down	5.87	5.75	9.44	17.43	5.81	13.435		Potri.002G176900.v4.1	Potri.002G176900	Potri.002G002100.v4.1	Potri.002G002100	(1 of 28) PF14009 - Domain of unknown function (DUF4228) (DUF4228)	2.70126	1.43363	0.0121527478267	0.193504	yes	up	7.56	22.15	4.86	6.38	14.855	5.62		-	0.237751	-1.97738	1.26045441625E-5	up	9.19	18.13	71.6	43.31	13.66	57.455
Potri.002G196200.v4.1	Potri.002G196200	basic region/leucine zipper motif 53	2.71335	1.44007	0.000309479972459	0.0170624453027	yes	up	91.66	146.18	54.84	38.25	118.92	46.545		Potri.002G182500.v4.1	Potri.002G182500	Potri.002G004900.v4.1	Potri.002G004900	Protein kinase superfamily protein	4.19848	2.06987	0.0652287580267	0.476022	yes	up	30.13	170.55	20.36	28.73	100.34	24.545		-	1.53044	0.690378	0.0148273818692	down	44.8	50.73	28.21	34.21	47.765	31.21
Potri.002G197200.v4.1	Potri.002G197200	beta-xylosidase 2	0.645409	-0.631714	0.0293019523932	0.408605	yes	down	31.38	19.18	40.85	41.93	25.28	41.39		Potri.002G182700.v4.1	Potri.002G182700	Potri.002G006100.v4.1	Potri.002G006100	plastid movement impaired1	2.11907	1.08343	0.0515488642782	0.42851	yes	up	1.21	1.17	0.62	0.52	1.19	0.57		nodulin MtN21 /EamA-like transporter family protein	2.0801	1.12082	0.00602107617096	down	32.44	24.95	18.25	9.34	28.695	13.795
Potri.002G197900.v4.1	Potri.002G197900	alpha/beta-Hydrolases superfamily protein	1.75131	0.808432	0.0390945815536	0.489159	yes	up	2.49	3.6	2.19	1.52	3.045	1.855		Potri.002G185300.v4.1	Potri.002G185300	Potri.002G008800.v4.1	Potri.002G008800	-	2.01375	1.00989	1.32642155206E-6	0.000215358810601	yes	up	86.54	73.99	39.59	41.35	80.265	40.47		Haloacid dehalogenase-like hydrolase (HAD) superfamily protein	2.94033	1.67325	0.00160150239057	down	44.01	77.22	29.85	11.38	60.615	20.615
Potri.002G198800.v4.1	Potri.002G198800	(1 of 28) PF05553 - Cotton fibre expressed protein (DUF761)	7.22651	2.8533	2.51524198242E-5	0.00253969200985	yes	up	4.5	17.18	2.07	1.15	10.84	1.61		Potri.002G186400.v4.1	Potri.002G186400	Potri.002G010700.v4.1	Potri.002G010700	-	0.164866	-2.60063	1.38845590287E-9	5.16203757629E-7	yes	down	1.74	3.6	14.22	18.82	2.67	16.52		indole-3-acetic acid inducible 20	0.241275	-1.88944	0.00273498740576	up	3.11	9.68	31.35	21.66	6.395	26.505
Potri.002G201600.v4.1	Potri.002G201600	Integrase-type DNA-binding superfamily protein	2.88458	1.52836	0.00359367	0.102854	yes	up	27.18	67.83	11.75	23.41	47.505	17.58		Potri.002G187300.v4.1	Potri.002G187300	Potri.002G011100.v4.1	Potri.002G011100	O-fucosyltransferase family protein	0.540976	-0.886362	0.00613561249128	0.123449	yes	down	4.32	6.38	9.69	10.61	5.35	10.15		-	5.775	2.61424	0.0287961557338	down	0.49	4.13	0.46	0.34	2.31	0.4
Potri.002G203500.v4.1	Potri.002G203500	Late embryogenesis abundant 3 (LEA3) family protein	6.80108	2.76576	6.01633533311E-6	0.00082268820261	yes	up	311.08	982.32	124.87	76.02	646.7	100.445		Potri.002G187500.v4.1	Potri.002G187500	Potri.002G012800.v4.1	Potri.002G012800	OPC-8:0 CoA ligase1	0.258481	-1.95187	1.70893536899E-6	0.000267312920857	yes	down	13.8	28.22	65.25	101.05	21.01	83.15		P-glycoprotein 21	1.45887	0.639525	0.0135132227454	down	30.82	28.95	23.23	17.74	29.885	20.485
Potri.002G206000.v4.1	Potri.002G206000	-	1.53063	0.614124	0.0197495907609	0.325899	yes	up	25.24	23	17.07	16.34	24.12	16.705		Potri.002G187600.v4.1	Potri.002G187600	Potri.002G013700.v4.1	Potri.002G013700	SKU5-similar 6	0.364655	-1.4554	0.0007596140939	0.0297501990089	yes	down	7.41	14.99	23.29	39.54	11.2	31.415		Ca2+ activated outward rectifying K+ channel 5	1.64248	0.794559	0.0290557472868	down	10.54	8.25	5.72	5.72	9.395	5.72
Potri.002G208400.v4.1	Potri.002G208400	Thioredoxin superfamily protein	1.62176	0.697557	0.00303853279838	0.0908368686348	yes	up	102.12	105.62	61.87	73.8	103.87	67.835		Potri.002G191100.v4.1	Potri.002G191100	Potri.002G017400.v4.1	Potri.002G017400	RING/U-box superfamily protein	2.8081	1.4896	0.000204627645096	0.0116243683508	yes	up	9.91	9.18	3.98	2.92	9.545	3.45		-	0.37405	-1.34714	0.00489626654132	up	3.42	2.98	6.86	10.25	3.2	8.555
Potri.002G208700.v4.1	Potri.002G208700	Thioredoxin superfamily protein	0.495245	-1.01378	7.55165810946E-5	0.00565036635916	yes	down	44.79	33.01	80.99	85.01	38.9	83		Potri.002G191600.v4.1	Potri.002G191600	Potri.002G017500.v4.1	Potri.002G017500	Thioredoxin superfamily protein	2.20452	1.14046	0.0269189602519	0.307437	yes	up	5.92	5.99	3.56	1.92	5.955	2.74		galactinol synthase 1	0.321429	-1.5582	5.66645085095E-8	up	11.13	12.45	35.57	37.79	11.79	36.68
Potri.002G213100.v4.1	Potri.002G213100	alpha/beta-Hydrolases superfamily protein	0.206528	-2.27559	0.0276871161408	0.397743	yes	down	0.22	0.08	0.85	0.67	0.15	0.76		Potri.002G195400.v4.1	Potri.002G195400	Potri.002G018800.v4.1	Potri.002G018800	GDSL-like Lipase/Acylhydrolase superfamily protein	3.05515	1.61125	0.000166770470585	0.0100964533729	yes	up	9.33	5.8	2.76	2.27	7.565	2.515		-	0.280067	-1.75139	1.87926007059E-7	up	5.87	5.75	23.19	18.3	5.81	20.745
Potri.002G218725.v4.1	Potri.002G218725	-	21.6913	4.43904	0.00193748403234	0.0663111078723	yes	up	15.63	19.81	0.32	0	17.72	0.16		Potri.002G199100.v4.1	Potri.002G199100	Potri.002G019600.v4.1	Potri.002G019600	P-glycoprotein 14	0.455249	-1.13527	0.0022208460559	0.0642769887219	yes	down	0.89	0.81	1.85	1.96	0.85	1.905		(1 of 28) PF05553 - Cotton fibre expressed protein (DUF761)	0	-6.54368	0.000629949019868	up	0	0	1.52	1.76	0	1.64
Potri.002G222700.v4.1	Potri.002G222700	Auxin-responsive family protein	4.81485	2.26749	2.13971504327E-5	0.00225771003631	yes	up	125.26	251.95	63.15	20.93	188.605	42.04		Potri.002G201500.v4.1	Potri.002G201500	Potri.002G019800.v4.1	Potri.002G019800	Calcium-dependent lipid-binding (CaLB domain) family protein	2.0727	1.05151	0.00240343759164	0.0676563992211	yes	up	9.59	14.95	6.3	5.79	12.27	6.045		ethylene response sensor 1	0.546774	-0.806493	0.0345037128303	up	66.03	56.07	79.88	143.43	61.05	111.655
Potri.002G223000.v4.1	Potri.002G223000	F-box and associated interaction domains-containing protein	2.32418	1.21672	0.0019680232999	0.0669332391919	yes	up	15.72	32.04	11.51	10.45	23.88	10.98		Potri.002G202400v.4.1	Potri.002G202400	Potri.002G020500.v4.1	Potri.002G020500	Pathogenesis-related thaumatin superfamily protein	1.51613	0.600394	0.0351224604739	0.355003	yes	up	15.16	12.17	8.94	9.74	13.665	9.34		(1 of 2) PTHR22298:SF55 - ENDOGLUCANASE 1-RELATED	0.0217391	-5.52356	0.0421925	up	0.01	0.01	0.4	0.52	0.01	0.46
Potri.002G223300.v4.1	Potri.002G223300	FASCICLIN-like arabinoogalactan 7	1.724	0.785756	0.0324400919178	0.435919	yes	up	9.43	11.02	5.98	6.61	10.225	6.295		Potri.002G202500.v4.1	Potri.002G202500	Potri.002G021400.v4.1	Potri.002G021400	Protein of unknown function (DUF668)	0.549995	-0.862508	0.0217529406754	0.272874	yes	down	1.72	1.93	3.04	3.75	1.825	3.395		Plant invertase/pectin methylesterase inhibitor superfamily	0.425976	-1.14597	0.00989897101976	up	1.97	2.72	5.97	5.04	2.345	5.505
Potri.002G235800.v4.1	Potri.002G235800	PHYTOCYSTATIN 2	2.98783	1.5791	0.000874826140041	0.0371914723302	yes	up	20.91	27.7	11.32	5.98	24.305	8.65		Potri.002G202700.v4.1	Potri.002G202700	Potri.002G025300.v4.1	Potri.002G025300	cytochrome P450, family 83, subfamily A, polypeptide 1	1.58689	0.666205	0.00270745501296	0.0733414397545	yes	up	37.68	34.15	21.32	24.76	35.915	23.04		alpha/beta-Hydrolases superfamily protein	1.69285	0.832641	0.0226280511718	down	21.25	14.52	9.48	11.65	17.885	10.565
Potri.002G235900.v4.1	Potri.002G235900	Pentatricopeptide repeat (PPR) superfamily protein	0.616686	-0.697393	0.00909132939817	0.197176	yes	down	6.88	6.8	13.58	9.94	6.84	11.76		Potri.002G212900.v4.1	Potri.002G212900	Potri.002G025350.v4.1	Potri.002G025350	cytochrome P450, family 83, subfamily A, polypeptide 1	1.55964	0.64121	0.00727332243077	0.139658	yes	up	26.33	30.92	22.18	27.43	28.625	24.805		Major facilitator superfamily protein	0.571121	-0.720716	0.00758472098001	up	13.89	15.26	25.51	25.53	14.575	25.52
Potri.002G236200.v4.1	Potri.002G236200	xyloglucan endotransglucosylase/hydrolase 15	0.560155	-0.836101	0.0351993396519	0.460501	yes	down	33.25	56.07	62.03	107.08	44.66	84.555		Potri.002G223100.v4.1	Potri.002G223100	Potri.002G025425.v4.1	Potri.002G025425	cytochrome P450, family 83, subfamily A, polypeptide 1	1.72819	0.789263	0.000472112783201	0.0209897906888	yes	up	42.52	45.85	23.77	28.3	44.185	26.035		-	1.68465	0.844618	0.0160723311165	down	990.25	1001.63	767.15	415.22	995.94	591.185
Potri.002G241700.v4.1	Potri.002G241700	PPPDE putative thiol peptidase family protein	1.52055	0.604594	0.0226527486647	0.35543	yes	up	96.59	135.32	85.86	73.97	115.955	79.915		Potri.002G226300.v4.1	Potri.002G226300	Potri.002G029200.v4.1	Potri.002G029200	-	0.52162	-0.938928	0.0363075781113	0.361292	yes	down	12.2	6.48	23.94	12.05	9.34	17.995		CLAVATA3/ESR-RELATED 20	0.284533	-1.70226	0.0387150545946	up	7.14	10.41	53.07	8.61	8.775	30.84
Potri.002G248400.v4.1	Potri.002G248400	Cellulose-synthase-like C6	1.98337	0.987957	0.00243407803752	0.0781882843899	yes	up	21.53	35.54	15.52	15.34	28.535	15.43		Potri.002G228200.v4.1	Potri.002G228200	Potri.002G032200.v4.1	Potri.002G032200	HXXXD-type acyl-transferase family protein	1.65527	0.727065	0.0455498933513	0.404388	yes	up	8.25	6.12	4.23	4.6	7.185	4.415		mitogen-activated protein kinase kinase kinase 17	0.512277	-0.87857	0.0135052737616	up	8.65	11.17	21.75	16.94	9.91	19.345
Potri.002G248500.v4.1	Potri.002G248500	basic helix-loop-helix (bHLH) DNA-binding superfamily protein	0.573743	-0.801523	0.0110855193869	0.224696	yes	down	11.61	12.86	17.68	27.53	12.235	22.605		Potri.002G228400.v4.1	Potri.002G228400	Potri.002G033000.v4.1	Potri.002G033000	cytochrome P450, family 722, subfamily A, polypeptide 1	1.65002	0.722483	0.0275482683383	0.31009	yes	up	30.96	33.11	25.08	14.59	32.035	19.835		-	0.20202	-2.23729	0.0295970784075	up	0.12	0.28	1.5	0.48	0.2	0.99
Potri.002G248600.v4.1	Potri.002G248600	plant U-box 9	1.81593	0.860706	0.00235637485074	0.0764668458379	yes	up	44.43	62.61	28.83	33.88	53.52	31.355		Potri.002G230300.v4.1	Potri.002G230300	Potri.002G038500.v4.1	Potri.002G038500	myb domain protein 13	0.174776	-2.51642	0.0519382912341	0.430353	yes	down	0.93	6.04	12.77	29.22	3.485	20.995		(1 of 2) PTHR33974:SF2 - GENOMIC DNA, CHROMOSOME 3, P1 CLONE: MSD21	2.53501	1.3494	0.00834743740683	down	16.24	8.02	4.03	5.54	12.13	4.785
Potri.002G248900.v4.1	Potri.002G248900	AGC (cAMP-dependent, cGMP-dependent and protein kinase C) kinase family protein	7.90331	2.98246	1.79053018028E-7	5.21004492903E-5	yes	up	9.88	36.61	3.54	2.78	23.245	3.16		Potri.002G231250.v4.1	Potri.002G231250	Potri.002G039000.v4.1	Potri.002G039000	-	0.393486	-1.34562	0.00884884354796	0.156876	yes	down	3.03	2.09	6.51	6.67	2.56	6.59		-	0.444513	-1.00071	7.99138829501E-5	up	18.48	24.54	52.6	44.18	21.51	48.39
Potri.002G252400.v4.1	Potri.002G252400	-	0.285803	-1.80691	0.0042230519595	0.115201	yes	down	7.61	2.11	21.05	15.14	4.86	18.095		Potri.002G233200.v4.1	Potri.002G233200	Potri.002G039100.v4.1	Potri.002G039100	ethylene response factor 1	0.0325443298995	-4.94145	1.01852263949E-36	8.70938709031E-33	yes	down	1.21	1.03	35.43	34.4	1.12	34.915		Transmembrane amino acid transporter family protein	0.0858434	-3.22729	0.0201943203325	up	0.04	1.1	12.7	0.58	0.57	6.64
Potri.002G256200.v4.1	Potri.002G256200	Exostosin family protein	2.12705	1.08885	0.00888628304984	0.194569	yes	up	30.63	69.03	27.42	21.39	49.83	24.405		Potri.002G234600.v4.1	Potri.002G234600	Potri.002G042200.v4.1	Potri.002G042200	-	0.0667197211507	-3.90574	5.10059527838E-12	3.35501463272E-9	yes	down	1.48	5.69	41.94	68.2	3.585	55.07		-	1.47792	0.637355	0.0289172730417	down	50.58	37.09	29.85	29.47	43.835	29.66
Potri.002G256900.v4.1	Potri.002G256900	-	1.97755	0.983714	0.0390873861167	0.489159	yes	up	11.66	31.71	11.51	12.06	21.685	11.785		Potri.002G236200.v4.1	Potri.002G236200	Potri.002G043100.v4.1	Potri.002G043100	winged-helix DNA-binding transcription factor family protein	1.51214	0.596596	0.0385513747702	0.372349	yes	up	117.85	75.14	71.83	57.94	96.495	64.885		xyloglucan endotransglucosylase/hydrolase 15	0.311404	-1.62602	0.00126615439276	up	33.25	56.07	87.67	199.16	44.66	143.415
Potri.002G260800.v4.1	Potri.002G260800	-	2.93825	1.55496	0.0160947782271	0.288706	yes	up	20.28	44.71	14.01	9.53	32.495	11.77		Potri.002G236200v.4.1	Potri.002G236200	Potri.002G044300.v4.1	Potri.002G044300	photosystem II reaction center W	1.6612	0.732225	0.0537278863911	0.436718	yes	up	30.71	20.49	14.51	20.5	25.6	17.505		(1 of 4) PTHR31062:SF34 - XYLOGLUCAN ENDOTRANSGLUCOSYLASE/HYDROLASE PROTEIN 15-RELATED	0.205051	-2.28594	0.0013767	up	33.25	46.07	187.67	199.16	39.66	193.415
Potri.002G260900.v4.1	Potri.002G260900	Erythronate-4-phosphate dehydrogenase family protein	1.56604	0.647123	0.0103651581693	0.216374	yes	up	17.42	18.37	12.45	11.88	17.895	12.165		Potri.002G236800.v4.1	Potri.002G236800	Potri.002G045000.v4.1	Potri.002G045000	AUX/IAA transcriptional regulator family protein	1.76914	0.823051	0.00559374683478	0.11638	yes	up	26.06	24.42	16.78	12.18	25.24	14.48		Aspartate kinase family protein	0.566563	-0.742143	0.00626503106108	up	10.61	11.18	18.56	19.9	10.895	19.23
Potri.003G000800.v4.1	Potri.003G000800	Major facilitator superfamily protein	2.2189	1.14984	0.0099476724073	0.210895	yes	up	49.74	19.19	18.46	14.28	34.465	16.37		Potri.002G237400.v4.1	Potri.002G237400	Potri.002G047500.v4.1	Potri.002G047500	ATPase E1-E2 type family protein / haloacid dehalogenase-like hydrolase family protein	2.02808	1.02012	0.0722274870798	0.49996	yes	up	1.97	4.26	1.07	2.05	3.115	1.56		DEAD/DEAH box helicase, putative	1.58765	0.766049	0.0317138771997	down	22.18	28.99	19.51	12.72	25.585	16.115
Potri.003G011200.v4.1	Potri.003G011200	AP2/B3-like transcriptional factor family protein	8.26305	3.04667	5.11459361736E-5	0.00420239407477	yes	up	11.97	54.93	5.89	2.82	33.45	4.355		Potri.002G239700.v4.1	Potri.002G239700	Potri.002G050500.v4.1	Potri.002G050500	Bifunctional inhibitor/lipid-transfer protein/seed storage 2S albumin superfamily protein	3.21689	1.68567	0.00456919564218	0.10237	yes	up	13.17	5.46	3.01	2.93	9.315	2.97		photosystem I subunit l	2.05383	1.1049	0.0158986340229	down	72	35.97	20.78	31.79	53.985	26.285
Potri.003G014200.v4.1	Potri.003G014200	-	2.09184	1.06477	0.00775957596032	0.178723	yes	up	38.54	68.47	35.05	19.48	53.505	27.265		Potri.002G241300.v4.1	Potri.002G241300	Potri.002G050800.v4.1	Potri.002G050800	Protein of unknown function (DUF581)	2.82877	1.50017	6.53121107468E-5	0.0051269463252	yes	up	53.3	51.34	25.63	12.08	52.32	18.855		CLAVATA3/ESR-RELATED 44	1.52313	0.690815	0.00681744491955	down	229.14	196.18	156.05	123.19	212.66	139.62
Potri.003G018700.v4.1	Potri.003G018700	-	0.232236	-2.10633	0.0207577801447	0.335998	yes	down	0.31	0.22	1.32	1.11	0.265	1.215		Potri.002G242500.v4.1	Potri.002G242500	Potri.002G051200.v4.1	Potri.002G051200	ovate family protein 16	0.346563	-1.52881	0.043859	0.395888	yes	down	1.1	0.63	2.55	2.52	0.865	2.535		-	1.63142	0.791028	0.0031467675892	down	236.64	201.33	152.73	115.73	218.985	134.23
Potri.003G022900.v4.1	Potri.003G022900	beta-xylosidase 3	0.412433	-1.27777	0.000358185892384	0.0192216642413	yes	down	2.72	2.07	5.5	6.93	2.395	6.215		Potri.002G246500.v4.1	Potri.002G246500	Potri.002G054900.v4.1	Potri.002G054900	Eukaryotic aspartyl protease family protein	0.450536	-1.15029	0.0626037267017	0.466717	yes	down	2.66	4.32	3.71	12.1	3.49	7.905		Nucleotide-diphospho-sugar transferases superfamily protein	0.586687	-0.691638	0.0073129099608	up	39.95	45.63	68.95	76.92	42.79	72.935
Potri.003G039000.v4.1	Potri.003G039000	Glucose-methanol-choline (GMC) oxidoreductase family protein	0.465655	-1.10267	0.000187772208104	0.0115394173944	yes	down	4.75	3.55	10.2	8.85	4.15	9.525		Potri.002G248500.v4.1	Potri.002G248500	Potri.002G056300.v4.1	Potri.002G056300	photosystem II family protein	1.69532	0.761558	0.00455037136572	0.102127	yes	up	40.16	35.36	22.51	22.46	37.76	22.485		basic helix-loop-helix (bHLH) DNA-binding superfamily protein	0.485709	-0.973816	0.0248760132066	up	11.61	12.86	16.85	33.53	12.235	25.19
Potri.003G053600.v4.1	Potri.003G053600	-	1.96198	0.972308	0.0171704980444	0.299974	yes	up	6.13	7.09	3.99	3.17	6.61	3.58		Potri.002G248900.v4.1	Potri.002G248900	Potri.002G056400.v4.1	Potri.002G056400	-	2.15383	1.1069	0.0101152341473	0.172991	yes	up	42.21	18.28	15.4	13.01	30.245	14.205		AGC (cAMP-dependent, cGMP-dependent and protein kinase C) kinase family protein	4.76821	2.35745	0.000375798586081	down	9.88	36.61	6.78	2.97	23.245	4.875
Potri.003G054100.v4.1	Potri.003G054100	Integrase-type DNA-binding superfamily protein	25.7886	4.68866	0.0386158679196	0.486189	yes	up	0.22	5.03	0	0.22	2.625	0.11		Potri.002G249600.v4.1	Potri.002G249600	Potri.002G056500.v4.1	Potri.002G056500	NPR1-like protein 4	0.654876	-0.610706	0.00494275027929	0.107912	yes	down	11.69	13.44	20.46	20.07	12.565	20.265		receptor-like protein kinase-related family protein	4.19231	2.16315	0.0216361569447	down	4.16	5.65	1.86	0.48	4.905	1.17
Potri.003G054900.v4.1	Potri.003G054900	-	1.64182	0.715292	0.0255659125802	0.379117	yes	up	16.19	19.27	10.59	12.33	17.73	11.46		Potri.002G253000.v4.1	Potri.002G253000	Potri.002G057700.v4.1	Potri.002G057700	ATP-dependent caseinolytic (Clp) protease/crotonase family protein	1.58542	0.664866	0.00248884743774	0.0690496876723	yes	up	36.09	34.17	20.19	23.74	35.13	21.965		response regulator 24	0	-7.88707	2.06775220364E-6	up	0	0	6.28	8.65	0	7.465
Potri.003G055600.v4.1	Potri.003G055600	NB-ARC domain-containing disease resistance protein	2.17253	1.11937	0.00364155705622	0.103764	yes	up	4.19	7.39	3.04	2.65	5.79	2.845		Potri.002G257300.v4.1	Potri.002G257300	Potri.002G058000.v4.1	Potri.002G058000	-	1.706	0.770621	0.0133471721364	0.203322	yes	up	37.14	51.82	30.5	23.81	44.48	27.155		plasmodesmata-located protein 1	1.6206	0.777279	0.0284183	down	13.12	10.8	8.06	6.7	11.96	7.38
Potri.003G056200.v4.1	Potri.003G056200	sulfate transporter 3;4	1.5845	0.664031	0.00698692820145	0.166189	yes	up	67.7	54.51	35.55	45.9	61.105	40.725		Potri.002G257900.v4.1	Potri.002G257900	Potri.002G059100.v4.1	Potri.002G059100	WRKY DNA-binding protein 8	2.12514	1.08756	0.00470133143422	0.104509	yes	up	9.11	8.01	5.04	3.21	8.56	4.125		cellulose synthase A4	1.73742	0.862786	0.0123317403204	down	230.2	130.61	106.26	101.41	180.405	103.835
Potri.003G059200.v4.1	Potri.003G059200	lysophospholipase 2	1.73739	0.79692	3.61726994945E-5	0.00325529434489	yes	up	68.16	64.12	40.31	40.43	66.14	40.37		Potri.002G260900.v4.1	Potri.002G260900	Potri.002G059900.v4.1	Potri.002G059900	MAP kinase 20	0.455803	-1.13352	6.23958702356E-7	0.00011598849704	yes	down	24.32	30.35	58.45	64.3	27.335	61.375		Erythronate-4-phosphate dehydrogenase family protein	1.83257	0.955305	0.00167971692948	down	17.42	18.37	10.68	8.85	17.895	9.765
Potri.003G065266.v4.1	Potri.003G065266	-	0.128847	-2.95627	0.0284112981604	0.402834	yes	down	0.4	0	0.94	2.31	0.2	1.625		Potri.003G000800.v4.1	Potri.003G000800	Potri.002G060100.v4.1	Potri.002G060100	phy rapidly regulated 2	0.553346	-0.853746	0.0719928147816	0.499414	yes	down	7.91	4.1	10.27	11.66	6.005	10.965		Major facilitator superfamily protein	3.30283	1.7881	0.000396267764869	down	49.74	19.19	8.95	11.92	34.465	10.435
Potri.003G066300.v4.1	Potri.003G066300	Protein kinase superfamily protein	2.2243	1.15335	0.00362158896968	0.103427	yes	up	3.81	4.49	2.19	1.78	4.15	1.985		Potri.003G003500.v4.1	Potri.003G003500	Potri.002G062300.v4.1	Potri.002G062300	-	0.651121	-0.619002	0.0136699686618	0.205796	yes	down	8.67	8.69	14.56	12.62	8.68	13.59		-	0.566702	-0.739931	0.0287975019119	up	28.72	46.13	69.68	62.4	37.425	66.04
Potri.003G070200.v4.1	Potri.003G070200	Plant protein of unknown function (DUF936)	0.665517	-0.587452	0.00720768606927	0.169569	yes	down	32.36	26.68	49.7	44.27	29.52	46.985		Potri.003G003801.v4.1	Potri.003G003801	Potri.002G065200.v4.1	Potri.002G065200	Protein of unknown function (DUF3511)	2.56376	1.35826	0.000297127038544	0.0150636362051	yes	up	69.42	39.81	22.28	20.34	54.615	21.31		Protein of unknown function (DUF579)	0.586192	-0.687273	0.00687116570972	up	55.65	49.8	99.29	80.6	52.725	89.945
Potri.003G070600.v4.1	Potri.003G070600	Chaperone DnaJ-domain superfamily protein	0.443433	-1.17321	0.0175251127198	0.304342	yes	down	9.63	17.35	46.99	19.09	13.49	33.04		Potri.003G006000.v4.1	Potri.003G006000	Potri.002G065300.v4.1	Potri.002G065300	Peroxidase superfamily protein	0.120085	-3.05787	1.16630868061E-28	4.98655276395E-25	yes	down	5.94	7.9	54.01	63.26	6.92	58.635		Cytochrome P450 superfamily protein	2.11082	1.16125	0.00334610016901	down	9.31	7.07	4.57	3.19	8.19	3.88
Potri.003G072700.v4.1	Potri.003G072700	pectin methylesterase 1	1.76501	0.819677	0.0274698747146	0.396427	yes	up	25.05	48.89	23.12	21.64	36.97	22.38		Potri.003G009000.v4.1	Potri.003G009000	Potri.002G065600.v4.1	Potri.002G065600	-	0.257464	-1.95755	0.00267536446235	0.0727795594407	yes	down	0.67	0.27	1.54	2.16	0.47	1.85		-	0.302564	-1.63236	3.85535626666E-5	up	37.56	69.46	198.31	155.4	53.51	176.855
Potri.003G072800.v4.1	Potri.003G072800	pectin methylesterase 2	0.631877	-0.662284	0.00161940056319	0.0584388822201	yes	down	20.23	20.51	32.61	35.79	20.37	34.2		Potri.003G012100.v4.1	Potri.003G012100	Potri.002G068700.v4.1	Potri.002G068700	sequence-specific DNA binding transcription factors	0.660304	-0.598798	0.0104059703509	0.176784	yes	down	27.83	28.23	36.92	46.5	28.03	41.71		Sterile alpha motif (SAM) domain-containing protein	0.623893	-0.599838	0.0127561076316	up	37.12	35.42	61.19	55.08	36.27	58.135
Potri.003G074700.v4.1	Potri.003G074700	N-acetylglucosamine-1-phosphate uridylyltransferase 1	0.644467	-0.633821	0.00219454590775	0.0728400104337	yes	down	68.54	54.92	99.57	103.04	61.73	101.305		Potri.003G013700.v4.1	Potri.003G013700	Potri.002G069800.v4.1	Potri.002G069800	Pyridoxal phosphate (PLP)-dependent transferases superfamily protein	0.581727	-0.781586	0.0157106717122	0.223036	yes	down	24.28	34.33	40.98	60.87	29.305	50.925		RNI-like superfamily protein	0.113899	-2.08321	0.00136963748173	up	1.06	2.98	30.43	5.04	2.02	17.735
Potri.003G081200.v4.1	Potri.003G081200	ethylene responsive element binding factor 1	8.58473	3.10177	0.0313095456612	0.425589	yes	up	19.05	145.51	16.24	4.52	82.28	10.38		Potri.003G022900.v4.1	Potri.003G022900	Potri.002G069900.v4.1	Potri.002G069900	F-box family protein	0.590942	-0.758911	0.000932320976645	0.0343184423088	yes	down	22.65	24.47	38.62	42.47	23.56	40.545		beta-xylosidase 3	0.314511	-1.56035	4.86813142352E-5	up	2.72	2.07	7.12	8.11	2.395	7.615
Potri.003G081500.v4.1	Potri.003G081500	alpha/beta-Hydrolases superfamily protein	10.3583	3.37272	1.30362831389E-11	1.89663434912E-8	yes	up	27.92	63.74	6.34	3.15	45.83	4.745		Potri.003G026914.v4.1	Potri.003G026914	Potri.002G070101.v4.1	Potri.002G070101	-	0.403039	-1.31101	3.09717097701E-7	6.51243664535E-5	yes	down	44.47	35.86	86.7	115.91	40.165	101.305		RNI-like superfamily protein	0.416766	-1.21107	0.0130547669643	up	2.63	4.33	11.4	5.3	3.48	8.35
Potri.003G083900.v4.1	Potri.003G083900	peptidyl-prolyl cis-trans isomerases	2.37062	1.24527	0.000597449200142	0.0279392850952	yes	up	24.33	43.45	15.47	14.36	33.89	14.915		Potri.003G028557.v4.1	Potri.003G028557	Potri.002G070500.v4.1	Potri.002G070500	-	2.82835	1.49996	0.00824666	0.151324	yes	up	7.66	17.67	2.88	6.28	12.665	4.58		RNI-like superfamily protein	0.257012	-1.83116	0.00154022441139	up	1.7	2.79	13.17	4.3	2.245	8.735
Potri.003G084000.v4.1	Potri.003G084000	-	4.17012	2.06009	5.84929174831E-5	0.00462603173417	yes	up	12.8	14.13	3.84	3	13.465	3.42		Potri.003G037800.v4.1	Potri.003G037800	Potri.002G071100.v4.1	Potri.002G071100	Glycolipid transfer protein (GLTP) family protein	2.28585	1.19273	0.0314337213445	0.334177	yes	up	3.2	2.2	1.19	1.08	2.7	1.135		-	1.69099	0.80667	0.0267844700557	down	17.64	26.63	13.46	12.72	22.135	13.09
Potri.003G087400.v4.1	Potri.003G087400	-	0.66179	-0.595554	0.0306637011001	0.420429	yes	down	17.38	19.57	35.28	24.15	18.475	29.715		Potri.003G045000.v4.1	Potri.003G045000	Potri.002G072600.v4.1	Potri.002G072600	Nodulin MtN3 family protein	2.40998	1.26902	0.0112643408295	0.186188	yes	up	8.74	16.56	4.63	6.15	12.65	5.39		-	1.4109	0.589463	0.027955	down	15.56	13.18	10.68	9.69	14.37	10.185
Potri.003G091400.v4.1	Potri.003G091400	-	2.04338	1.03096	0.0108740567636	0.221956	yes	up	41.82	70.45	25.35	33.07	56.135	29.21		Potri.003G046800.v4.1	Potri.003G046800	Potri.002G073000.v4.1	Potri.002G073000	-	1.73177	0.792247	0.0320552817137	0.337763	yes	up	28.86	17.74	12.91	14.24	23.3	13.575		ATP-binding cassette 14	2.25737	1.21568	0.0268212	down	8.16	3.33	2.19	2.9	5.745	2.545
Potri.003G091800.v4.1	Potri.003G091800	VQ motif-containing protein	1.53748	0.620565	0.0313051641588	0.425589	yes	up	9.94	11.91	8.39	6.72	10.925	7.555		Potri.003G047700.v4.1	Potri.003G047700	Potri.002G074800.v4.1	Potri.002G074800	ACT domain repeat 3	1.80013	0.848105	0.00474985490069	0.105405	yes	up	22.48	15.9	9.48	12.19	19.19	10.835		profilin 5	0.458302	-1.03269	0.0114084618637	up	61.68	53.78	169.86	82.07	57.73	125.965
Potri.003G092200.v4.1	Potri.003G092200	Basic helix-loop-helix (bHLH) DNA-binding family protein	2.14033	1.09783	0.0340918442629	0.45068	yes	up	22.76	72.24	28.3	19.34	47.5	23.82		Potri.003G051600.v4.1	Potri.003G051600	Potri.002G077900.v4.1	Potri.002G077900	Protein kinase protein with adenine nucleotide alpha hydrolases-like domain	1.58834	0.667524	0.0171317704007	0.235394	yes	up	7.99	7.06	4.34	5.28	7.525	4.81		-	1.513	0.705155	0.0144931592151	down	52.26	51.91	40.76	28.09	52.085	34.425
Potri.003G092700.v4.1	Potri.003G092700	-	1.92847	0.94746	0.0133676739451	0.257406	yes	up	17.33	18.58	12.15	7.63	17.955	9.89		Potri.003G053900.v4.1	Potri.003G053900	Potri.002G078600.v4.1	Potri.002G078600	2-oxoglutarate (2OG) and Fe(II)-dependent oxygenase superfamily protein	0.316417	-1.6601	0.000253398887862	0.0136046	yes	down	6.74	17.17	38.11	39.13	11.955	38.62		Mitochondrial substrate carrier family protein	2.29594	1.27106	0.00978934087837	down	7.55	4.32	2.3	2.87	5.935	2.585
Potri.003G092800.v4.1	Potri.003G092800	PLATZ transcription factor family protein	2.65803	1.41036	0.00124388008406	0.0482729328669	yes	up	119.71	229.86	89.37	55.57	174.785	72.47		Potri.003G056200.v4.1	Potri.003G056200	Potri.002G079500.v4.1	Potri.002G079500	amino acid permease 3	0.291979	-1.77606	7.74053965037E-6	0.000915060201156	yes	down	7.47	13.22	28.04	45.43	10.345	36.735		sulfate transporter 3;4	2.36474	1.29994	3.24958206956E-7	down	67.7	54.51	27.21	24.47	61.105	25.84
Potri.003G096100.v4.1	Potri.003G096100	Transcription factor jumonji (jmj) family protein / zinc finger (C5HC2 type) family protein	2.8978	1.53496	5.86468052445E-5	0.00462603173417	yes	up	16.34	32.4	9.59	8.38	24.37	8.985		Potri.003G056900.v4.1	Potri.003G056900	Potri.002G079700.v4.1	Potri.002G079700	amino acid permease 3	0.27145	-1.88124	0.000119155130958	0.00806513608041	yes	down	3.2	7.56	14.72	25.69	5.38	20.205		indole-3-acetic acid inducible 19	0.455916	-1.05332	0.000182849941665	up	23.37	22.29	48.2	51.95	22.83	50.075
Potri.003G100200.v4.1	Potri.003G100200	pinoresinol reductase 2	2.86388	1.51797	8.27647268012E-9	4.33646529051E-6	yes	up	84.81	61.91	25.03	29.12	73.36	27.075		Potri.003G057400.v4.1	Potri.003G057400	Potri.002G079900.v4.1	Potri.002G079900	DPP6 N-terminal domain-like protein	1.67403	0.743326	0.0160074422617	0.225874	yes	up	108.92	62.75	55.63	48.65	85.835	52.14		gibberellin 3-oxidase 2	3.21805	1.77213	0.0114035843298	down	2.16	2.12	0.88	0.45	2.14	0.665
Potri.003G101900.v4.1	Potri.003G101900	-	7.63566	2.93275	0.000595987908131	0.0279208074027	yes	up	7.41	18.59	5.5	0.55	13	3.025		Potri.003G059200.v4.1	Potri.003G059200	Potri.002G081800.v4.1	Potri.002G081800	aldehyde dehydrogenase 3H1	1.75175	0.808796	0.0264198658527	0.304969	yes	up	9.63	6.77	5.38	4.14	8.2	4.76		lysophospholipase 2	2.55071	1.4378	2.34959328295E-6	down	68.16	64.12	31.21	20.65	66.14	25.93
Potri.003G102300.v4.1	Potri.003G102300	-	1.73094	0.791556	0.0180506486783	0.308759	yes	up	41.44	55.56	27.99	26.98	48.5	27.485		Potri.003G059400.v4.1	Potri.003G059400	Potri.002G082000.v4.1	Potri.002G082000	Protein of unknown function (DUF630 and DUF632)	1.66217	0.733069	0.0439904	0.396238	yes	up	4.21	7.08	3.49	3.46	5.645	3.475		alpha/beta-Hydrolases superfamily protein	1.92715	1.02163	0.000179664238481	down	37.97	30.02	16.91	18.37	33.995	17.64
Potri.003G103900.v4.1	Potri.003G103900	alternative oxidase 1D	3.89191	1.96048	0.00124424277093	0.0482729328669	yes	up	18.9	41.55	13.07	3.61	30.225	8.34		Potri.003G063400.v4.1	Potri.003G063400	Potri.002G082400.v4.1	Potri.002G082400	IAA-leucine resistant (ILR)-like gene 6	0.2647	-1.91757	0.000197496222985	0.0113088629648	yes	down	6.75	21.71	50.32	61.36	14.23	55.84		(1 of 4) PTHR33541:SF5 - GENOMIC DNA, CHROMOSOME 3, P1 CLONE: MDC16-RELATED	2.16584	1.18044	0.00705928768026	down	78.8	39.26	22.13	32.38	59.03	27.255
Potri.003G104500.v4.1	Potri.003G104500	-	3.0456	1.60673	0.000616024859297	0.0286544565102	yes	up	9.35	18.9	5.67	4.24	14.125	4.955		Potri.003G068900.v4.1	Potri.003G068900	Potri.002G083200.v4.1	Potri.002G083200	Pheophorbide a oxygenase family protein with Rieske [2Fe-2S] domain	1.61569	0.692146	0.000355255529656	0.0171854673312	yes	up	41.46	41.54	24.96	25.92	41.5	25.44		-	0.361456	-1.35558	0.0331396028122	up	39.15	147.43	350.52	165.67	93.29	258.095
Potri.003G105500.v4.1	Potri.003G105500	UDP-Glycosyltransferase superfamily protein	1.99671	0.997627	0.0101687047119	0.214066	yes	up	10.36	16.71	8.32	6.14	13.535	7.23		Potri.003G070600.v4.1	Potri.003G070600	Potri.002G083600.v4.1	Potri.002G083600	-	1.74263	0.801269	0.0141876315354	0.21042	yes	up	22.15	15.88	12.06	10.06	19.015	11.06		Chaperone DnaJ-domain superfamily protein	0.422354	-1.14877	0.00716175683724	up	9.63	17.35	37.49	26.39	13.49	31.94
Potri.003G109300.v4.1	Potri.003G109300	phosphate starvation-induced gene 3	1.93107	0.949402	0.00286846458979	0.0876822443687	yes	up	19.17	13.39	10.66	7.5	16.28	9.08		Potri.003G071000.v4.1	Potri.003G071000	Potri.002G086000.v4.1	Potri.002G086000	Pyridoxal phosphate (PLP)-dependent transferases superfamily protein	0.640366	-0.643032	0.00546180355249	0.114752	yes	down	20.55	24.08	33.21	37.96	22.315	35.585		SAUR-like auxin-responsive protein family	0.286803	-1.71689	0.0201970704865	up	1.6	4.42	8.97	12.02	3.01	10.495
Potri.003G112600.v4.1	Potri.003G112600	Glycosyl hydrolases family 32 protein	1.5348	0.618048	0.0197080993866	0.32542	yes	up	50.13	47.15	40.31	27.06	48.64	33.685		Potri.003G071300.v4.1	Potri.003G071300	Potri.002G088000.v4.1	Potri.002G088000	OSBP(oxysterol binding protein)-related protein 1C	0.497022	-1.00862	0.000898509262699	0.0336858358968	yes	down	16.47	23.84	34.19	46.92	20.155	40.555		Phosphoinositide phosphatase family protein	0.425088	-1.14295	0.00090464652208	up	13.92	20.95	47.13	34.9	17.435	41.015
Potri.003G112800.v4.1	Potri.003G112800	Plant-specific transcription factor YABBY family protein	0.387781	-1.36669	0.00395833162183	0.11016	yes	down	2.42	1.96	6.48	5.48	2.19	5.98		Potri.003G072800.v4.1	Potri.003G072800	Potri.002G090700.v4.1	Potri.002G090700	TGA1A-related gene 3	1.76389	0.818757	0.000115547885841	0.0078687298037	yes	up	59.45	53.18	35.32	29.74	56.315	32.53		pectin methylesterase 2	0.479069	-0.979332	7.44699566269E-5	up	20.23	20.51	46.31	38.73	20.37	42.52
Potri.003G113100.v4.1	Potri.003G113100	SAUR-like auxin-responsive protein family	7.26923	2.8618	1.14268793728E-5	0.00141154300478	yes	up	9.89	25.45	3.77	1.45	17.67	2.61		Potri.003G073100.v4.1	Potri.003G073100	Potri.002G091200.v4.1	Potri.002G091200	electron carriers;protein disulfide oxidoreductases	0.635115	-0.654911	0.0208216558676	0.264939	yes	down	5.12	6.71	9.18	9.86	5.915	9.52		-	1.89956	0.616063	0.0183662184658	down	36.95	31.89	19.79	16.45	34.42	18.12
Potri.003G113300.v4.1	Potri.003G113300	beta vacuolar processing enzyme	0.658565	-0.602602	0.0124815445678	0.244844	yes	down	14.15	17.99	25.11	26.63	16.07	25.87		Potri.003G073700.v4.1	Potri.003G073700	Potri.002G098800.v4.1	Potri.002G098800	-	5.9123	2.56372	0.0251464819254	0.297273	yes	up	45.52	225.76	13.6	33.41	135.64	23.505		STRUBBELIG-receptor family 6	0.602874	-0.653253	0.00477640708109	up	28.87	29.03	47.37	48.67	28.95	48.02
Potri.003G113900.v4.1	Potri.003G113900	Bifunctional inhibitor/lipid-transfer protein/seed storage 2S albumin superfamily protein	1.69092	0.757808	0.0260459026481	0.382337	yes	up	139.51	212.54	144.53	111.07	176.025	127.8		Potri.003G074700.v4.1	Potri.003G074700	Potri.002G099400.v4.1	Potri.002G099400	transferases, transferring glycosyl groups	0.619445	-0.690953	0.0160434900685	0.226258	yes	down	24.72	33.66	39.59	55.23	29.19	47.41		N-acetylglucosamine-1-phosphate uridylyltransferase 1	0.564028	-0.740663	0.00269654103162	up	68.54	54.92	112.44	106.45	61.73	109.445
Potri.003G115200.v4.1	Potri.003G115200	Protein of unknown function (DUF1442)	3.74382	1.90451	1.45820548498E-5	0.00167699020542	yes	up	7.56	9.25	3.05	1.74	8.405	2.395		Potri.003G076300.v4.1	Potri.003G076300	Potri.002G100400.v4.1	Potri.002G100400	O-fucosyltransferase family protein	1.61481	0.691364	0.00406610753749	0.0955200152557	yes	up	23.09	28.36	15.63	15.02	25.725	15.325		Eukaryotic aspartyl protease family protein	0.475967	-0.995456	0.00722676660963	up	3.92	4.2	7.69	9.37	4.06	8.53
Potri.003G116200.v4.1	Potri.003G116200	-	2.34352	1.22868	0.0166701796081	0.294574	yes	up	3.26	6.21	2.02	2.42	4.735	2.22		Potri.003G083700.v4.1	Potri.003G083700	Potri.002G100500.v4.1	Potri.002G100500	-	11.0081	3.4605	0.000125168919053	0.00831854476804	yes	up	6.51	37.47	0.94	3.13	21.99	2.035		-	3.31368	1.81317	0.000136765737184	down	10.35	5.39	2.65	2.1	7.87	2.375
Potri.003G119100.v4.1	Potri.003G119100	leucoanthocyanidin dioxygenase	0.503912	-0.988755	0.0106650550189	0.219918	yes	down	2.97	3.23	6.56	6.49	3.1	6.525		Potri.003G083800.v4.1	Potri.003G083800	Potri.002G101500.v4.1	Potri.002G101500	-	0.295229	-1.76009	9.40639307162E-6	0.00107558455339	yes	down	23.32	48.62	123.87	129.45	35.97	126.66		-	1.53344	0.700439	0.0374608528446	down	9.81	9.45	7.04	5.52	9.63	6.28
Potri.003G121400.v4.1	Potri.003G121400	MATE efflux family protein	7.27553	2.86305	0.00845796390105	0.188991	yes	up	0.3	1.39	0.14	0.11	0.845	0.125		Potri.003G086600.v4.1	Potri.003G086600	Potri.002G105900.v4.1	Potri.002G105900	MSCS-like 3	0.645644	-0.63119	0.0292683978799	0.321679	yes	down	26.38	41.39	54.25	52.16	33.885	53.205		Plant invertase/pectin methylesterase inhibitor superfamily protein	0.51881	-0.860242	0.035161	up	11.85	9.25	24.82	15.85	10.55	20.335
Potri.003G122900.v4.1	Potri.003G122900	RHOMBOID-like 2	1.82927	0.87127	0.00146725157439	0.0541952	yes	up	102.7	146.84	75.56	70.49	124.77	73.025		Potri.003G092100.v4.1	Potri.003G092100	Potri.002G106300.v4.1	Potri.002G106300	-	1.8216	0.865207	0.038415	0.371591	yes	up	14.6	29.86	11.8	14.1	22.23	12.95		-	0.0569476	-4.06561	1.41001040364E-10	up	0.93	0.82	8.58	22.15	0.875	15.365
Potri.003G126800.v4.1	Potri.003G126800	-	0.595453	-0.74794	0.00512385442146	0.131643	yes	down	15.89	11.79	21.87	27.31	13.84	24.59		Potri.003G099800.v4.1	Potri.003G099800	Potri.002G106800.v4.1	Potri.002G106800	Leucine-rich receptor-like protein kinase family protein	0.543723	-0.879055	0.00253111344646	0.0698685766518	yes	down	37.26	59.46	92.33	89.8	48.36	91.065		early-responsive to dehydration stress protein (ERD4)	1.64805	0.78433	0.0263271503688	down	10.81	7.78	5.09	6.19	9.295	5.64
Potri.003G131600.v4.1	Potri.003G131600	SPIRAL1-like5	1.74046	0.799467	0.0084669110722	0.189029	yes	up	2172.96	2281.68	1717.66	1000.11	2227.32	1358.88		Potri.003G100200.v4.1	Potri.003G100200	Potri.002G107700.v4.1	Potri.002G107700	phosphoenolpyruvate carboxykinase 1	0.639594	-0.644771	0.000401555747327	0.0187564358798	yes	down	134.67	135.59	228.5	204.07	135.13	216.285		pinoresinol reductase 2	6.65397	2.81071	1.28908961223E-19	down	84.81	61.91	10.74	11.31	73.36	11.025
Potri.003G132000.v4.1	Potri.003G132000	myb domain protein 103	0.608039	-0.717765	0.00205186197975	0.0693344019685	yes	down	21.71	18.46	36.96	33.16	20.085	35.06		Potri.003G100300.v4.1	Potri.003G100300	Potri.002G108100.v4.1	Potri.002G108100	-	1.77233	0.825649	0.0276329	0.310763	yes	up	19.16	19.89	8.55	13.78	19.525	11.165		Domain of unknown function (DUF1995)	2.08938	1.11444	0.00229094460151	down	13.38	10.23	6.16	5.14	11.805	5.65
Potri.003G133200.v4.1	Potri.003G133200	Protein of unknown function (DUF567)	6.35078	2.66693	0.0037014343298	0.10502	yes	up	3.61	3.1	0.91	0.21	3.355	0.56		Potri.003G102300.v4.1	Potri.003G102300	Potri.002G108500.v4.1	Potri.002G108500	-	0.556637	-0.845191	0.00439567982485	0.100055	yes	down	24.78	37.52	53.87	60.23	31.15	57.05		-	0.577381	-0.728855	0.0368589225452	up	41.44	55.56	95.17	72.83	48.5	84
Potri.003G133300.v4.1	Potri.003G133300	respiratory burst oxidase protein F	1.89337	0.920959	0.0108535916522	0.221928	yes	up	3.11	4.46	2.33	1.93	3.785	2.13		Potri.003G108900.v4.1	Potri.003G108900	Potri.002G108600.v4.1	Potri.002G108600	-	0.35672	-1.48714	8.60908663551E-6	0.000994814862435	yes	down	83.3	155.03	321.46	347.17	119.165	334.315		peroxin 11B	#DIV/0!	7.41682	1.98617339605E-5	#DIV/0!	1.17	0.69	0	0	0.93	0
Potri.003G134900.v4.1	Potri.003G134900	-	2.00671	1.00483	0.00113826960083	0.0454405553454	yes	up	14.6	21.62	10.75	7.83	18.11	9.29		Potri.003G110700.v4.1	Potri.003G110700	Potri.002G110000.v4.1	Potri.002G110000	Rhamnogalacturonate lyase family protein	0.617568	-0.695329	0.0604722317769	0.458556	yes	down	2.63	2.3	4.49	3.65	2.465	4.07		-	2.1092	1.15947	0.0108366	down	3.29	4.05	2.12	1.36	3.67	1.74
Potri.003G137000.v4.1	Potri.003G137000	Protein kinase family protein	2.82424	1.49786	0.000335301843607	0.0182555	yes	up	5.36	7.17	3.11	1.77	6.265	2.44		Potri.003G112700.v4.1	Potri.003G112700	Potri.002G112600.v4.1	Potri.002G112600	Protein of unknown function (DUF1005)	0.637893	-0.648614	0.0321588183627	0.338103	yes	down	7.12	6.26	8.71	12.68	6.69	10.695		Cupredoxin superfamily protein	0.562405	-0.750066	0.00194208048589	up	18.32	18.63	33.95	31.75	18.475	32.85
Potri.003G138600.v4.1	Potri.003G138600	WRKY family transcription factor	12.1921	3.60787	2.84438079508E-12	5.32061744726E-9	yes	up	113.17	203.13	20.98	6.13	158.15	13.555		Potri.003G114100.v4.1	Potri.003G114100	Potri.002G118000.v4.1	Potri.002G118000	GATA type zinc finger transcription factor family protein	0.627234	-0.672925	0.00709607395914	0.137593	yes	down	36.79	31.9	49.55	61.45	34.345	55.5		myb domain protein 85	1.93943	0.751902	0.0314197208531	down	27.41	28.62	15.88	13.01	28.015	14.445
Potri.003G138800.v4.1	Potri.003G138800	-	0.0818018328716	-3.61172	0.00411752343029	0.112675	yes	down	0.36	0	1.81	2.83	0.18	2.32		Potri.003G115200.v4.1	Potri.003G115200	Potri.002G119700.v4.1	Potri.002G119700	-	2.14908	1.10372	0.00642438145209	0.128453	yes	up	26.85	35.4	17.77	11.41	31.125	14.59		Protein of unknown function (DUF1442)	1.7864	0.924759	0.0348215162433	down	7.56	9.25	5.85	3.56	8.405	4.705
Potri.003G140233.v4.1	Potri.003G140233	-	3.22373	1.68873	0.0220253	0.348729	yes	up	3.44	5.04	1.94	0.78	4.24	1.36		Potri.003G117200.v4.1	Potri.003G117200	Potri.002G121400.v4.1	Potri.002G121400	-	0.466061	-1.10141	0.0670103757546	0.483006	yes	down	0.87	1.46	3.13	1.93	1.165	2.53		-	3.28888	1.82233	0.00153700049822	down	59.42	69.57	17.7	21.52	64.495	19.61
Potri.003G141800.v4.1	Potri.003G141800	Glutaredoxin family protein	1.76087	0.816285	0.0180227632262	0.308484	yes	up	19.95	12	10.33	8.86	15.975	9.595		Potri.003G119100.v4.1	Potri.003G119100	Potri.002G121900.v4.1	Potri.002G121900	cytochrome P450, family 81, subfamily K, polypeptide 2	1.86096	0.896045	0.0187396079938	0.249081	yes	up	9.18	6.01	4.69	3.6	7.595	4.145		leucoanthocyanidin dioxygenase	0.18845	-2.30566	0.000409809564054	up	2.97	3.23	26.02	6.88	3.1	16.45
Potri.003G141900.v4.1	Potri.003G141900	DCD (Development and Cell Death) domain protein	2.29756	1.2001	0.000512065739154	0.0247873892365	yes	up	345.77	624.64	253.13	198.42	485.205	225.775		Potri.003G121500.v4.1	Potri.003G121500	Potri.002G122900.v4.1	Potri.002G122900	N-terminal nucleophile aminohydrolases (Ntn hydrolases) superfamily protein	1.63677	0.710851	0.029402	0.322329	yes	up	11.75	14.39	7.38	8.87	13.07	8.125		-	0.445428	-1.09189	0.0194848709166	up	5.08	8.51	11.78	18.73	6.795	15.255
Potri.003G149800.v4.1	Potri.003G149800	-	1.72474	0.786377	0.0259380160633	0.382193	yes	up	9.62	16.16	8.87	7.09	12.89	7.98		Potri.003G122400.v4.1	Potri.003G122400	Potri.002G124100.v4.1	Potri.002G124100	WUSCHEL related homeobox 4	0.631908	-0.662215	0.0335932309884	0.346385	yes	down	35.41	43.88	50.58	76.63	39.645	63.605		GRAS family transcription factor	0.520593	-0.862388	0.0074160110556	up	2.94	3.38	6.27	5.87	3.16	6.07
Potri.003G150000.v4.1	Potri.003G150000	-	4.75169	2.24844	0.0146835224079	0.273536	yes	up	51.2	136.39	30.61	11.85	93.795	21.23		Potri.003G124400.v4.1	Potri.003G124400	Potri.002G124800.v4.1	Potri.002G124800	heat shock transcription factor B4	1.98755	0.990994	0.0376283502425	0.367586	yes	up	9.37	4.35	3.64	3.37	6.86	3.505		-	2.29439	1.22748	0.000119870136443	down	25.87	24.01	12.35	9.39	24.94	10.87
Potri.003G150050.v4.1	Potri.003G150050	-	8.73574	3.12693	0.0404041774377	0.497697	yes	up	0.56	2.77	0.41	0	1.665	0.205		Potri.003G125400.v4.1	Potri.003G125400	Potri.002G126700.v4.1	Potri.002G126700	Plant protein of unknown function (DUF827)	0.514026	-0.960086	0.0124192570598	0.195335	yes	down	4.55	8.06	10.4	14.62	6.305	12.51		-	0.432442	-1.12497	0.000152206735761	up	11.91	12.19	31.99	23.74	12.05	27.865
Potri.003G150100.v4.1	Potri.003G150100	-	5.98442	2.58121	9.65735202093E-6	0.00122770259575	yes	up	10.42	25.52	7.36	2.99	17.97	5.175		Potri.003G126800.v4.1	Potri.003G126800	Potri.002G128100.v4.1	Potri.002G128100	RNA-binding protein 47C'	0.493735	-1.01819	0.0143367632533	0.2121	yes	down	6.02	12.58	17.36	21.18	9.3	19.27		-	0.470348	-1.02623	0.0216462969615	up	15.89	11.79	19.25	39.6	13.84	29.425
Potri.003G150800.v4.1	Potri.003G150800	Integrase-type DNA-binding superfamily protein	14.133	3.821	0.00135181481299	0.0513062700328	yes	up	145.32	727.89	49.4	17.33	436.605	33.365		Potri.003G128800.v4.1	Potri.003G128800	Potri.002G129300.v4.1	Potri.002G129300	ADR1-like 2	0.617029	-0.696591	0.00169246844786	0.0533976581419	yes	down	46.98	59.07	86.34	89.28	53.025	87.81		-	0.551871	-0.774059	0.00942092649331	up	12.07	13.89	25.67	21.37	12.98	23.52
Potri.003G152400.v4.1	Potri.003G152400	-	3.51823	1.81485	3.07453664148E-6	0.000503224784794	yes	up	13.25	15.71	4.72	4.15	14.48	4.435		Potri.003G131200.v4.1	Potri.003G131200	Potri.002G129600.v4.1	Potri.002G129600	Dof-type zinc finger DNA-binding family protein	1.71542	0.778561	0.00976688345678	0.168844	yes	up	14.82	14.16	8.77	8.38	14.49	8.575		-	1.5882	0.743946	0.0340803741906	down	14.77	10.26	7.77	7.99	12.515	7.88
Potri.003G153266.v4.1	Potri.003G153266	-	0.307016	-1.70361	6.36452227704E-5	0.00493118666838	yes	down	4.61	5.83	19.28	16.38	5.22	17.83		Potri.003G131600.v4.1	Potri.003G131600	Potri.002G130600.v4.1	Potri.002G130600	-	0.64556	-0.631377	0.0644227221262	0.47262	yes	down	3.21	2.78	5.12	4.27	2.995	4.695		SPIRAL1-like5	1.58744	0.761661	0.0397022525046	down	2172.96	2281.68	1853.99	952.18	2227.32	1403.09
Potri.003G159800.v4.1	Potri.003G159800	respiratory burst oxidase homologue D	3.39674	1.76415	1.53144621741E-5	0.00172868592851	yes	up	10.95	18.43	5.89	3.36	14.69	4.625		Potri.003G132000.v4.1	Potri.003G132000	Potri.002G131650.v4.1	Potri.002G131650	-	0.56365	-0.827127	0.00779117545797	0.146311	yes	down	1.88	2.73	5.65	4.58	2.305	5.115		myb domain protein 103	0.488865	-0.950996	0.000374111810889	up	21.71	18.46	40.9	41.27	20.085	41.085
Potri.003G160400.v4.1	Potri.003G160400	-	12.735	3.67073	1.71719471208E-10	1.66555167111E-7	yes	up	24.92	70.1	5.59	2.43	47.51	4.01		Potri.003G134100.v4.1	Potri.003G134100	Potri.002G132900.v4.1	Potri.002G132900	Nucleotide-diphospho-sugar transferases superfamily protein	0.487225	-1.03734	7.39335106013E-6	0.000890430210073	yes	down	14.6	15.63	29.6	33.62	15.115	31.61		-	0.178938	-2.35421	0.0332900910865	up	0.68	1.24	10.07	0.66	0.96	5.365
Potri.003G163300.v4.1	Potri.003G163300	Protein kinase superfamily protein	1.64541	0.718446	0.0216604001264	0.344802	yes	up	5.94	6.83	4.42	3.67	6.385	4.045		Potri.003G136000.v4.1	Potri.003G136000	Potri.002G134600.v4.1	Potri.002G134600	P-loop containing nucleoside triphosphate hydrolases superfamily protein	0.584454	-0.774838	0.00556548892309	0.116074	yes	down	165.24	244.96	335.22	382.13	205.1	358.675		-	0.610941	-0.625365	0.0279450312185	up	20.98	24.81	41.11	33.84	22.895	37.475
Potri.003G164200.v4.1	Potri.003G164200	-	2.70987	1.43822	9.92700353208E-5	0.00722134356939	yes	up	15.85	10.69	5.37	4.99	13.27	5.18		Potri.003G137000.v4.1	Potri.003G137000	Potri.002G135300.v4.1	Potri.002G135300	NAD-dependent malic enzyme 1	0.591778	-0.756872	0.00255020907565	0.0700433762502	yes	down	6.47	6.92	11.04	11.78	6.695	11.41		Protein kinase family protein	1.81069	0.952523	0.0130984378346	down	5.36	7.17	4.09	2.83	6.265	3.46
Potri.003G165800.v4.1	Potri.003G165800	(1 of 2) PTHR14791//PTHR14791:SF27 - BOMB/KIRA PROTEINS	2.09862	1.06944	0.0120657949628	0.239016	yes	up	17.49	35.51	14.11	12.86	26.5	13.485		Potri.003G140400.v4.1	Potri.003G140400	Potri.002G138900.v4.1	Potri.002G138900	WRKY family transcription factor	2.46002	1.29867	0.000298636840443	0.0150984329788	yes	up	30.8	25.04	8.41	14.64	27.92	11.525		(1 of 1) PF11623 - Protein of unknown function (DUF3252) (DUF3252)	1.64894	0.805205	0.0177561122281	down	21.4	22.33	13.69	12.83	21.865	13.26
Potri.003G166900.v4.1	Potri.003G166900	Protein kinase superfamily protein	1.61963	0.695665	0.0142108800034	0.267347	yes	up	31.5	44.83	27.02	23.96	38.165	25.49		Potri.003G141800.v4.1	Potri.003G141800	Potri.002G142800.v4.1	Potri.002G142800	GATA transcription factor 4	0.292985	-1.7711	0.0138056812648	0.206988	yes	down	0.54	1.38	3.91	2.78	0.96	3.345		Glutaredoxin family protein	1.93519	1.03109	0.00804762	down	19.95	12	8.91	7.6	15.975	8.255
Potri.003G167500.v4.1	Potri.003G167500	-	2.19238	1.1325	0.00280075643452	0.0863912950615	yes	up	7.08	9.07	3.81	3.25	8.075	3.53		Potri.003G142500.v4.1	Potri.003G142500	Potri.002G143400.v4.1	Potri.002G143400	cyclin p3;1	0.566308	-0.820341	0.0106683765599	0.179577	yes	down	41.95	35.52	87.12	51.78	38.735	69.45		cellulose synthase like G2	0.277434	-1.79818	0.0194026227993	up	2.49	1.1	2.49	10.45	1.795	6.47
Potri.003G168300.v4.1	Potri.003G168300	-	1.71738	0.78021	0.0155147488948	0.282428	yes	up	17.04	26.46	13.87	13.09	21.75	13.48		Potri.003G143300.v4.1	Potri.003G143300	Potri.002G145300.v4.1	Potri.002G145300	SAUR-like auxin-responsive protein family	4.31907	2.11072	0.0104775805043	0.177656	yes	up	1.73	3.54	0.45	0.8	2.635	0.625		-	2.34914	1.32251	1.73698080223E-6	down	242.63	263.61	122.42	93.08	253.12	107.75
Potri.003G170000.v4.1	Potri.003G170000	-	0.0423455388288	-4.56165	0.00708785818618	0.167703	yes	down	0.19	0	0.41	4.75	0.095	2.58		Potri.003G143600.v4.1	Potri.003G143600	Potri.002G147000.v4.1	Potri.002G147000	Leucine-rich repeat protein kinase family protein	1.79596	0.844752	0.0090342269658	0.159068	yes	up	5.86	4.65	2.92	3.04	5.255	2.98		heat shock protein 70 (Hsp 70) family protein	0.613573	-0.626366	0.00611370831459	up	66.08	70.71	109.73	113.21	68.395	111.47
Potri.003G172400.v4.1	Potri.003G172400	glycosylphosphatidylinositol-anchored lipid protein transfer 1	0.549727	-0.863211	0.0311036679371	0.4238	yes	down	5.08	4.94	10.69	8.64	5.01	9.665		Potri.003G144300.v4.1	Potri.003G144300	Potri.002G147100.v4.1	Potri.002G147100	Protein of unknown function (DUF1442)	2.10471	1.07362	0.00716295354244	0.138263	yes	up	11.12	18.65	6.19	8.25	14.885	7.22		-	0.157556	-2.56443	0.00898046647271	up	0.51	0.47	4.91	1.31	0.49	3.11
Potri.003G173900.v4.1	Potri.003G173900	heat shock protein 60	0.645979	-0.630441	0.00501942752341	0.129863	yes	down	10.46	11.04	17.65	17.66	10.75	17.655		Potri.003G146800.v4.1	Potri.003G146800	Potri.002G149500.v4.1	Potri.002G149500	dihydrodipicolinate synthase 1	0.603516	-0.728537	0.000508155981045	0.0222452651565	yes	down	16.83	15.84	27.8	26.86	16.335	27.33		cytochrome P450, family 78, subfamily A, polypeptide 6	2.51208	1.40408	0.000336485831542	down	7.93	7.67	2.66	3.55	7.8	3.105
Potri.003G176700.v4.1	Potri.003G176700	-	0.00483404079393	-7.69255	7.42745721187E-6	0.000972551247322	yes	down	0	0.15	27.7	7.9	0.075	17.8		Potri.003G147300.v4.1	Potri.003G147300	Potri.002G149600.v4.1	Potri.002G149600	protein binding	0.594932	-0.749204	0.0387097384816	0.372771	yes	down	17.28	11.32	26.95	21.58	14.3	24.265		-	0	-6.92334	0.000957709541715	up	0	0	0.21	1.6	0	0.905
Potri.003G182200.v4.1	Potri.003G182200	WRKY DNA-binding protein 40	6.10802	2.6107	0.0386784600227	0.486743	yes	up	51.09	155.28	31.31	5.4	103.185	18.355		Potri.003G149000.v4.1	Potri.003G149000	Potri.002G150100.v4.1	Potri.002G150100	cytochrome P450, family 76, subfamily C, polypeptide 5	0.244678	-2.03105	8.79231151041E-5	0.00638681977231	yes	down	0.62	1.37	4.59	3.85	0.995	4.22		LOB domain-containing protein 4	1.76264	0.891432	0.0256180369324	down	9.54	7.54	4.64	5.05	8.54	4.845
Potri.003G186400.v4.1	Potri.003G186400	-	2.13114	1.09162	0.000471680596512	0.0233064	yes	up	61	91.76	40.17	36.15	76.38	38.16		Potri.003G150600.v4.1	Potri.003G150600	Potri.002G150200.v4.1	Potri.002G150200	cytochrome P450, family 76, subfamily C, polypeptide 5	0.233971	-2.0956	2.91634242999E-6	0.000404394228954	yes	down	4.94	11.52	43.07	27.93	8.23	35.5		oleosin3	0.135541	-2.82726	0.0049981998753	up	1.71	0.91	2.64	16.69	1.31	9.665
Potri.003G189700.v4.1	Potri.003G189700	myb domain protein 65	2.03598	1.02572	0.0132348101104	0.255788	yes	up	4.73	7.98	3.66	2.94	6.355	3.3		Potri.003G151000.v4.1	Potri.003G151000	Potri.002G150400.v4.1	Potri.002G150400	cytochrome P450, family 76, subfamily C, polypeptide 5	0.430206	-1.2169	0.0189149841043	0.250504	yes	down	2.99	8.73	15.41	12.44	5.86	13.925		Integrase-type DNA-binding superfamily protein	0.154025	-2.65002	0.00290509485489	up	3.64	1.66	4.59	29.82	2.65	17.205
Potri.003G191200.v4.1	Potri.003G191200	-	3.26627	1.70764	0.0229415036059	0.357829	yes	up	1.12	4.03	0.85	0.85	2.575	0.85		Potri.003G153266.v4.1	Potri.003G153266	Potri.002G150500.v4.1	Potri.002G150500	cytochrome P450, family 76, subfamily C, polypeptide 5	0.180305	-2.47149	1.93250823486E-5	0.00189216159347	yes	down	0.73	1.91	10.81	5.78	1.32	8.295		-	0.360248	-1.40309	0.00361772827921	up	4.61	5.83	15.19	13.79	5.22	14.49
Potri.003G192500.v4.1	Potri.003G192500	nodulin MtN21 /EamA-like transporter family protein	1.93604	0.953109	0.0398739064745	0.494043	yes	up	94.3	71.85	67.48	23.76	83.075	45.62		Potri.003G156500.v4.1	Potri.003G156500	Potri.002G151100.v4.1	Potri.002G151100	D-isomer specific 2-hydroxyacid dehydrogenase family protein	1.63991	0.71362	0.0199711755765	0.259666	yes	up	12.11	10.48	6.9	7.55	11.295	7.225		DNA glycosylase superfamily protein	0.227772	-2.08639	0.0391415902621	up	1.19	1.09	0.76	9.25	1.14	5.005
Potri.003G192600.v4.1	Potri.003G192600	-	2.49139	1.31695	0.0227276193473	0.356188	yes	up	2.9	4.17	1.31	1.73	3.535	1.52		Potri.003G159200.v4.1	Potri.003G159200	Potri.002G152700.v4.1	Potri.002G152700	-	7.64022	2.93361	0.0100239686227	0.171823	yes	up	0.37	1.72	0.16	0.12	1.045	0.14		Protein of unknown function (DUF1624)	1.46038	0.627368	0.00790220585732	down	45.47	43.73	32.26	28.82	44.6	30.54
Potri.003G194700.v4.1	Potri.003G194700	sigma factor binding protein 1	4.34103	2.11804	4.08871128757E-6	0.00062253006511	yes	up	38.05	80.28	17.85	11.3	59.165	14.575		Potri.003G159700.v4.1	Potri.003G159700	Potri.002G155600.v4.1	Potri.002G155600	Calcium-dependent lipid-binding (CaLB domain) family protein	0.646152	-0.630054	0.0544772	0.438672	yes	down	13.37	17.34	21.16	27.08	15.355	24.12		-	0.201929	-2.24273	1.11856602435E-5	up	46.41	62.43	148.43	390.57	54.42	269.5
Potri.003G195500.v4.1	Potri.003G195500	Eukaryotic aspartyl protease family protein	0.5316	-0.911586	0.00926260941973	0.19981	yes	down	3.81	4.53	10.94	6.39	4.17	8.665		Potri.003G160400.v4.1	Potri.003G160400	Potri.002G161900.v4.1	Potri.002G161900	brassinosteroid-responsive RING-H2	4.0305	2.01096	0.0330159095769	0.342898	yes	up	7.52	74.52	5.97	14.57	41.02	10.27		-	3.61568	1.96824	0.0061725576895	down	24.92	70.1	21.24	5.04	47.51	13.14
Potri.003G196600.v4.1	Potri.003G196600	Concanavalin A-like lectin protein kinase family protein	4.60655	2.20369	0.00299447347101	0.0900336	yes	up	2.38	5.79	1.51	0.4	4.085	0.955		Potri.003G161900.v4.1	Potri.003G161900	Potri.002G162400.v4.1	Potri.002G162400	Pectin lyase-like superfamily protein	1.69288	0.759479	0.0533974566828	0.435668	yes	up	994.03	461.63	489.12	342.71	727.83	415.915		-	1.61942	0.772034	0.00136508026902	down	426.44	361.44	233.21	253.31	393.94	243.26
Potri.003G197100.v4.1	Potri.003G197100	multidrug resistance-associated protein 3	0.0172528136347	-5.85702	0.00488718827387	0.127603	yes	down	0	0	0.24	0.11	0	0.175		Potri.003G162500.v4.1	Potri.003G162500	Potri.002G163100.v4.1	Potri.002G163100	-	1.82682	0.869337	0.0181138920892	0.243611	yes	up	14.08	10.81	7.16	5.46	12.445	6.31		related to AP2 6l	0.0455259	-4.3721	0.0011122924145	up	0.11	0.18	0.5	5.87	0.145	3.185
Potri.003G198100.v4.1	Potri.003G198100	Glutaredoxin family protein	1.54793	0.630341	0.00629158453763	0.154129	yes	up	41.39	49.23	32.34	29.87	45.31	31.105		Potri.003G164200.v4.1	Potri.003G164200	Potri.002G168700.v4.1	Potri.002G168700	WRKY family transcription factor	3.07309	1.61969	0.00141876584478	0.0466012806864	yes	up	28.92	87.99	16.33	23.04	58.455	19.685		-	5.8847	2.6344	7.56755803641E-9	down	15.85	10.69	2.26	2.25	13.27	2.255
Potri.003G200080.v4.1	Potri.003G200080	-	1.96486	0.974428	0.0248124484925	0.371945	yes	up	11.11	24.88	11.41	14.59	17.995	13		Potri.003G165000.v4.1	Potri.003G165000	Potri.002G169800.v4.1	Potri.002G169800	P-loop containing nucleoside triphosphate hydrolases superfamily protein	0.645954	-0.630497	0.0405674095619	0.38204	yes	down	11.11	12.79	23.08	14.88	11.95	18.98		jasmonate-zim-domain protein 10	0.222014	-2.07264	0.000627678252963	up	18.87	54.47	235.32	95.02	36.67	165.17
Potri.003G211366.v4.1	Potri.003G211366	receptor-like protein kinase 1	8.52801	3.09221	0.0190005047461	0.318351	yes	up	0.26	0.66	0.1	0.03	0.46	0.065		Potri.003G167100.v4.1	Potri.003G167100	Potri.002G170000.v4.1	Potri.002G170000	-	0.495643	-1.01263	0.00571788153122	0.117806	yes	down	2.22	3.36	5.18	5.97	2.79	5.575		Pollen Ole e 1 allergen and extensin family protein	1.59436	0.751909	0.0257698840183	down	38.85	26.12	21.76	18.99	32.485	20.375
Potri.003G212900.v4.1	Potri.003G212900	Major facilitator superfamily protein	0.214217	-2.22286	0.00171861662191	0.0606565122568	yes	down	0.8	0.31	3.81	1.68	0.555	2.745		Potri.003G168800.v4.1	Potri.003G168800	Potri.002G170900.v4.1	Potri.002G170900	Tetratricopeptide repeat (TPR)-like superfamily protein	0.591455	-0.75766	0.000135281321662	0.00863276553381	yes	down	11.92	13.11	22.45	20.37	12.515	21.41		dihydrosphingosine phosphate lyase	0.540715	-0.792188	0.00663367005284	up	25.09	30.29	58.43	43.99	27.69	51.21
Potri.003G218800.v4.1	Potri.003G218800	calmodulin-binding family protein	3.05762	1.61241	0.0183543655825	0.311311	yes	up	0.99	2.34	0.53	0.63	1.665	0.58		Potri.003G170300.v4.1	Potri.003G170300	Potri.002G175600.v4.1	Potri.002G175600	P-loop containing nucleoside triphosphate hydrolases superfamily protein	1.85845	0.894096	0.0161445784529	0.227309	yes	up	10.46	18.3	6.96	8.87	14.38	7.915		-	0.403783	-1.32833	2.13580052678E-6	up	15.39	15.35	41.38	34.75	15.37	38.065
Potri.003G223800.v4.1	Potri.003G223800	P-loop containing nucleoside triphosphate hydrolases superfamily protein	0.484828	-1.04446	0.000246282176478	0.0141129926425	yes	down	13.34	9.99	29.82	21.08	11.665	25.45		Potri.003G171500.v4.1	Potri.003G171500	Potri.002G176300.v4.1	Potri.002G176300	homeobox 12	0.480776	-1.05656	2.34713135363E-6	0.000344062632083	yes	down	18.82	16.32	37.31	37.1	17.57	37.205		photosystem I light harvesting complex gene 2	1.49334	0.654538	0.0154756231174	down	330.11	247.08	184.79	201.72	288.595	193.255
Potri.004G001000.v4.1	Potri.004G001000	Leucine-rich repeat (LRR) family protein	2.31231	1.20933	0.0117598	0.234195	yes	up	3.16	3.38	1.16	1.84	3.27	1.5		Potri.003G173400.v4.1	Potri.003G173400	Potri.002G176900.v4.1	Potri.002G176900	-	0.181254	-2.46391	6.95669831223E-11	3.7028479425E-8	yes	down	9.19	18.13	87.59	66.55	13.66	77.07		translocase outer membrane 20-2	0.388784	-1.28401	0.00632977671885	up	4.45	5.88	11.31	15.26	5.165	13.285
Potri.004G003000.v4.1	Potri.004G003000	ethylene-forming enzyme	0.342589	-1.54545	0.00234159917817	0.0762708946243	yes	down	2.65	2.6	10.9	5.21	2.625	8.055		Potri.003G173900.v4.1	Potri.003G173900	Potri.002G177900.v4.1	Potri.002G177900	CBL-interacting protein kinase 9	0.645539	-0.631423	0.0536732466123	0.436677	yes	down	9.56	15.51	20.33	19.53	12.535	19.93		heat shock protein 60	0.5172	-0.879504	0.00742857756948	up	10.46	11.04	17.44	24.13	10.75	20.785
Potri.004G007500.v4.1	Potri.004G007500	WRKY family transcription factor	3.24196	1.69687	5.63985701037E-6	0.000794067609611	yes	up	13.95	24.53	6.98	5.69	19.24	6.335		Potri.003G176300.v4.1	Potri.003G176300	Potri.002G178300.v4.1	Potri.002G178300	D-arabinono-1,4-lactone oxidase family protein	0.565161	-0.823266	0.0168353057474	0.232817	yes	down	5.57	3.91	7.72	9.88	4.74	8.8		nine-cis-epoxycarotenoid dioxygenase 6	0.364769	-1.38159	0.0305424962744	up	1.29	2.81	3.68	7.56	2.05	5.62
Potri.004G009900.v4.1	Potri.004G009900	-	0.0692111613141	-3.85285	0.0078036324498	0.179354	yes	down	0.1	0.11	1.51	1.63	0.105	1.57		Potri.003G176700.v4.1	Potri.003G176700	Potri.002G178700.v4.1	Potri.002G178700	NAC domain protein 66	0.506106	-0.982489	0.0294869675997	0.322434	yes	down	2.17	1.95	4.41	3.78	2.06	4.095		-	0.00874636	-6.66433	0.00337713626113	up	0	0.15	1.55	15.6	0.075	8.575
Potri.004G014200.v4.1	Potri.004G014200	receptor serine/threonine kinase, putative	5.04379	2.33451	0.00250722049615	0.0798772388725	yes	up	0.87	2.61	0.4	0.3	1.74	0.35		Potri.003G176800.v4.1	Potri.003G176800	Potri.002G179800.v4.1	Potri.002G179800	pseudo-response regulator 9	1.70238	0.767551	0.00963531410945	0.166897	yes	up	11.08	9.28	7.11	5.05	10.18	6.08		Chalcone and stilbene synthase family protein	0.0365246	-3.89455	0.000657777081107	up	0.69	0.63	32.83	3.31	0.66	18.07
Potri.004G014700.v4.1	Potri.004G014700	receptor serine/threonine kinase, putative	4.8586	2.28054	0.000263050163669	0.0148785	yes	up	9.91	20.53	5.32	1.42	15.22	3.37		Potri.003G178500.v4.1	Potri.003G178500	Potri.002G181400.v4.1	Potri.002G181400	dicer-like 1	0.663035	-0.592844	0.00321385006632	0.0819758685757	yes	down	27.27	32.14	44.59	45.87	29.705	45.23		-	2.14036	1.18299	0.00254375709679	down	14.98	15.67	8.05	6.27	15.325	7.16
Potri.004G015700.v4.1	Potri.004G015700	Protein of unknown function, DUF584	0.622702	-0.683386	0.0393853400312	0.49113	yes	down	67.83	37.56	99.03	79.69	52.695	89.36		Potri.003G181400.v4.1	Potri.003G181400	Potri.002G182000.v4.1	Potri.002G182000	-	0.509455	-0.972973	0.00186897379455	0.0573502209948	yes	down	8.4	10.53	18.92	18.92	9.465	18.92		cinnamoyl coa reductase	1.57845	0.742454	0.00282107944217	down	179.17	152.02	115.88	93.94	165.595	104.91
Potri.004G017633.v4.1	Potri.004G017633	-	0.454469	-1.13775	0.0377017427835	0.479055	yes	down	1.12	1.01	2.04	2.75	1.065	2.395		Potri.003G181600.v4.1	Potri.003G181600	Potri.002G182700.v4.1	Potri.002G182700	nodulin MtN21 /EamA-like transporter family protein	2.36496	1.24182	6.62968418963E-5	0.0051693400765	yes	up	32.44	24.95	9.92	14.57	28.695	12.245		-	0.396749	-1.3696	0.00155774906571	up	6.93	3.81	16.24	10.83	5.37	13.535
Potri.004G017700.v4.1	Potri.004G017700	-	0.501362	-0.996074	0.0401190882346	0.495818	yes	down	1.67	1.82	4.3	3.05	1.745	3.675		Potri.003G181900.v4.1	Potri.003G181900	Potri.002G184400.v4.1	Potri.002G184400	(1 of 1) PTHR23339 - TYROSINE SPECIFIC PROTEIN PHOSPHATASE AND DUAL SPECIFICITY PROTEIN PHOSPHATASE	0.593065	-0.753738	0.000270594243332	0.0142244961561	yes	down	20.59	16.56	32.38	31.5	18.575	31.94		-	0.547399	-0.799123	0.0412237357672	up	38.05	20.04	48.76	57.36	29.045	53.06
Potri.004G018000.v4.1	Potri.004G018000	Tetratricopeptide repeat (TPR)-like superfamily protein	0.625292	-0.677399	0.0234222895937	0.362519	yes	down	10.05	12.14	17.19	20.48	11.095	18.835		Potri.003G183900.v4.1	Potri.003G183900	Potri.002G185300.v4.1	Potri.002G185300	Haloacid dehalogenase-like hydrolase (HAD) superfamily protein	2.11621	1.08148	0.00325788426903	0.0823364	yes	up	44.01	77.22	24.62	33.97	60.615	29.295		hydroxycinnamoyl-CoA shikimate/quinate hydroxycinnamoyl transferase	2.70525	1.50829	1.53733934452E-5	down	152.37	123.89	64.98	37.14	138.13	51.06
Potri.004G018600.v4.1	Potri.004G018600	-	0.437269	-1.19341	0.000156911531488	0.0102592109947	yes	down	6.9	5.83	14.39	15.6	6.365	14.995		Potri.003G184501.v4.1	Potri.003G184501	Potri.002G185700.v4.1	Potri.002G185700	-	1.7653	0.81991	0.0442971065362	0.398277	yes	up	7.64	9.12	5.82	3.83	8.38	4.825		-	0.209654	-2.16881	0.0240692954652	up	0.7	2.21	11.27	2.61	1.455	6.94
Potri.004G021000.v4.1	Potri.004G021000	xyloglucan endotransglucosylase/hydrolase 8	0.487637	-1.03612	0.00261299375845	0.0821478	yes	down	11.38	16.9	27.11	34.5	14.14	30.805		Potri.003G184601.v4.1	Potri.003G184601	Potri.002G186400.v4.1	Potri.002G186400	indole-3-acetic acid inducible 20	0.283996	-1.81606	0.0045499174617	0.102127	yes	down	3.11	9.68	16.3	33.68	6.395	24.99		-	0.142719	-2.70096	0.0105668080192	up	0.42	4	22.8	8.17	2.21	15.485
Potri.004G034400.v4.1	Potri.004G034400	F-box family protein	5.96228	2.57586	1.47392822897E-5	0.00168555600263	yes	up	19.98	56.6	9.63	3.98	38.29	6.805		Potri.003G189200.v4.1	Potri.003G189200	Potri.002G187300.v4.1	Potri.002G187300	-	4.82148	2.26948	0.0409407759726	0.383444	yes	up	0.49	4.13	0.58	0.41	2.31	0.495		-	1.56038	0.696949	0.0264379801678	down	6.44	6.87	4.33	4.2	6.655	4.265
Potri.004G036700.v4.1	Potri.004G036700	-	10.7355	3.42432	0.00185031403364	0.0638486417377	yes	up	4.69	6.74	1.14	0	5.715	0.57		Potri.003G193500.v4.1	Potri.003G193500	Potri.002G187500.v4.1	Potri.002G187500	P-glycoprotein 21	1.5702	0.650952	0.00130777817651	0.0440846695952	yes	up	30.82	28.95	21.56	17.89	29.885	19.725		sulfotransferase 2B	0.0467797	-4.32893	6.94754618066E-9	up	0.18	1.2	17.66	11.84	0.69	14.75
Potri.004G039100.v4.1	Potri.004G039100	-	1.82135	0.865008	0.0198548170892	0.326835	yes	up	16.2	28.15	14.42	11.23	22.175	12.825		Potri.003G196200.v4.1	Potri.003G196200	Potri.002G188100.v4.1	Potri.002G188100	-	1.85414	0.890747	0.0322701598814	0.338303	yes	up	19.3	8.43	5.77	6.17	13.865	5.97		-	1.5527	0.709811	0.00530191107809	down	134.16	105.81	77.5	77.05	119.985	77.275
Potri.004G044200.v4.1	Potri.004G044200	Concanavalin A-like lectin protein kinase family protein	2.22132	1.15142	0.00232467517587	0.0760982418819	yes	up	7.42	12.47	5.61	4.29	9.945	4.95		Potri.003G197333.v4.1	Potri.003G197333	Potri.002G191600.v4.1	Potri.002G191600	galactinol synthase 1	0.33943	-1.55881	6.39453529459E-6	0.000800190311766	yes	down	11.13	12.45	26.27	44.4	11.79	35.335		Major facilitator superfamily protein	1.74777	0.890807	0.00875294119309	down	20.06	15.28	11.87	8.35	17.67	10.11
Potri.004G047600.v4.1	Potri.004G047600	ERF domain protein 11	4.28756	2.10016	0.000148066658768	0.00979184257528	yes	up	26.81	71.52	17.07	7.57	49.165	12.32		Potri.003G201800.v4.1	Potri.003G201800	Potri.002G193800.v4.1	Potri.002G193800	Adenine nucleotide alpha hydrolases-like superfamily protein	2.08081	1.05715	0.0134854662417	0.204902	yes	up	8.84	9.88	4.4	4.55	9.36	4.475		NB-ARC domain-containing disease resistance protein	0.567829	-0.829243	0.0365854636111	up	1.68	1.25	2.65	2.51	1.465	2.58
Potri.004G050700.v4.1	Potri.004G050700	-	0.45733	-1.12869	0.0355540749763	0.462999	yes	down	4.76	3.6	12.99	6.4	4.18	9.695		Potri.003G206501.v4.1	Potri.003G206501	Potri.002G195400.v4.1	Potri.002G195400	-	0.390287	-1.35739	6.47289114263E-5	0.00510920235329	yes	down	5.87	5.75	12.71	17.57	5.81	15.14		(1 of 1) PF03140//PF05903 - Plant protein of unknown function (DUF247) // PPPDE putative peptidase domain (Peptidase_C97)	0.426266	-1.15779	0.00589535509629	up	3.42	4.24	11.18	6.79	3.83	8.985
Potri.004G051700.v4.1	Potri.004G051700	-	5.18803	2.37519	0.00726033440443	0.170118	yes	up	1.79	8.84	1.44	0.76	5.315	1.1		Potri.003G206801.v4.1	Potri.003G206801	Potri.002G198000.v4.1	Potri.002G198000	DNAJ heat shock family protein	0.580888	-0.783668	0.00269281088585	0.0730991297934	yes	down	12	14.81	25.27	21.79	13.405	23.53		(1 of 1) PF03140//PF05903 - Plant protein of unknown function (DUF247) // PPPDE putative peptidase domain (Peptidase_C97)	0.259366	-1.82922	0.0399980009064	up	0.25	0.65	2.73	0.74	0.45	1.735
Potri.004G051900.v4.1	Potri.004G051900	GDSL-like Lipase/Acylhydrolase superfamily protein	0.292284	-1.77456	3.99571646567E-5	0.00352323	yes	down	2.02	1.5	5.78	7.04	1.76	6.41		Potri.003G207600.v4.1	Potri.003G207600	Potri.002G201500.v4.1	Potri.002G201500	ethylene response sensor 1	0.592596	-0.754878	0.00316386414523	0.0812438507684	yes	down	66.03	56.07	86.4	122.3	61.05	104.35		-	0.477221	-1.00802	0.0165992442021	up	3.26	5.12	7.99	9.57	4.19	8.78
Potri.004G052400.v4.1	Potri.004G052400	-	4.90495	2.29424	2.67660960659E-5	0.00264509631613	yes	up	6.83	8.15	2.56	0.75	7.49	1.655		Potri.003G208600.v4.1	Potri.003G208600	Potri.002G202500.v4.1	Potri.002G202500	Plant invertase/pectin methylesterase inhibitor superfamily	0.508573	-0.975474	0.0169035	0.233634	yes	down	1.97	2.72	4.76	4.64	2.345	4.7		(1 of 1) PF03140//PF05903 - Plant protein of unknown function (DUF247) // PPPDE putative peptidase domain (Peptidase_C97)	0.366389	-1.34047	0.0018693193385	up	17.49	15.06	60.13	28.71	16.275	44.42
Potri.004G052500.v4.1	Potri.004G052500	-	4.27417	2.09565	0.00754136786221	0.175484	yes	up	2	1.98	0.86	0.14	1.99	0.5		Potri.003G212900.v4.1	Potri.003G212900	Potri.002G204100.v4.1	Potri.002G204100	Ribosomal L22e protein family	0.659352	-0.60088	0.0143856400809	0.2127	yes	down	60.66	66.67	105.24	89.01	63.665	97.125		Major facilitator superfamily protein	0.292105	-1.69684	0.0176941658054	up	0.8	0.31	2.05	1.75	0.555	1.9
Potri.004G056366.v4.1	Potri.004G056366	senescence-associated gene 12	6.92156	2.7911	0.0400307316294	0.495014	yes	up	1	1.47	0.37	0	1.235	0.185		Potri.003G216500.v4.1	Potri.003G216500	Potri.002G207800.v4.1	Potri.002G207800	F-box/RNI-like superfamily protein	1.70753	0.77191	0.0600696	0.457044	yes	up	3.33	3.12	2.3	1.6	3.225	1.95		Family of unknown function (DUF716)	0.423313	-1.14546	0.0254384116953	up	11.76	8.94	35.31	13.59	10.35	24.45
Potri.004G059900.v4.1	Potri.004G059900	(1 of 12) PF07939 - Protein of unknown function (DUF1685) (DUF1685)	3.69227	1.88451	0.00294044761959	0.0890591	yes	up	15.73	58.38	14.04	7.54	37.055	10.79		Potri.003G219300.v4.1	Potri.003G219300	Potri.002G208700.v4.1	Potri.002G208700	Thioredoxin superfamily protein	0.388742	-1.36312	0.00571720885832	0.117806	yes	down	44.79	33.01	151.4	51.01	38.9	101.205		-	0.240614	-1.98684	0.0288247285723	up	0.64	0.77	1.65	4.21	0.705	2.93
Potri.004G061800.v4.1	Potri.004G061800	plant U-box 17	3.60856	1.85142	2.92103403251E-5	0.00281235438394	yes	up	19.79	46.32	11.49	8.14	33.055	9.815		Potri.004G003000.v4.1	Potri.004G003000	Potri.002G209000.v4.1	Potri.002G209000	-	0.4662	-1.10098	0.0136436937067	0.205759	yes	down	37.01	28.38	106.3	53.42	32.695	79.86		ethylene-forming enzyme	0.274438	-1.81195	0.00314213801141	up	2.65	2.6	5.32	13.81	2.625	9.565
Potri.004G064000.v4.1	Potri.004G064000	MAC/Perforin domain-containing protein	2.38162	1.25194	0.00212664251471	0.0713282249653	yes	up	10.56	17.66	7.8	4.86	14.11	6.33		Potri.004G004700.v4.1	Potri.004G004700	Potri.002G213100.v4.1	Potri.002G213100	alpha/beta-Hydrolases superfamily protein	0.179745	-2.47597	0.0128514657711	0.199805	yes	down	0.22	0.08	0.83	0.84	0.15	0.835		KNOX/ELK homeobox transcription factor	1.53015	0.663278	0.0211656332355	down	39.02	30.77	24.53	21.08	34.895	22.805
Potri.004G073000.v4.1	Potri.004G073000	Copper transport protein family	3.06183	1.61439	0.000257928329751	0.0146204049773	yes	up	327.05	712.62	232.21	138.51	519.835	185.36		Potri.004G007600.v4.1	Potri.004G007600	Potri.002G213500.v4.1	Potri.002G213500	transducin family protein / WD-40 repeat family protein	0.622129	-0.684714	0.0034693554455	0.0859897345347	yes	down	6.07	6.06	10.21	9.7	6.065	9.955		-	1.79894	0.943319	0.0117045	down	156.88	118.34	99.33	53.66	137.61	76.495
Potri.004G073600.v4.1	Potri.004G073600	-	2.8272	1.49937	0.00435109339343	0.117835	yes	up	9.87	30.87	6.93	8.5	20.37	7.715		Potri.004G009600.v4.1	Potri.004G009600	Potri.002G226300.v4.1	Potri.002G226300	CLAVATA3/ESR-RELATED 20	0.316262	-1.66081	6.22659621206E-5	0.00496058610646	yes	down	7.14	10.41	24.86	30.99	8.775	27.925		Glycine cleavage T-protein family	1.76086	0.851195	0.000994276420922	down	183.93	153.75	93.9	97.87	168.84	95.885
Potri.004G076100.v4.1	Potri.004G076100	-	4.08092	2.0289	0.00798573306222	0.182011	yes	up	1.6	2.3	0.72	0.25	1.95	0.485		Potri.004G011525.v4.1	Potri.004G011525	Potri.002G227701.v4.1	Potri.002G227701	-	0.284118	-1.81544	0.0470081508995	0.409696	yes	down	0.48	0.97	0.95	4.27	0.725	2.61		-	2.07508	1.13499	0.00647825802691	down	42.48	78.85	26.31	32.16	60.665	29.235
Potri.004G076500.v4.1	Potri.004G076500	-	5.02411	2.32887	2.07521491496E-5	0.00223644971988	yes	up	2.76	5.51	0.96	0.82	4.135	0.89		Potri.004G012100.v4.1	Potri.004G012100	Potri.002G228200.v4.1	Potri.002G228200	mitogen-activated protein kinase kinase kinase 17	0.434163	-1.20369	0.000450275428076	0.0203361189374	yes	down	8.65	11.17	18.91	27.53	9.91	23.22		APS reductase 3	1.69474	0.895831	0.0318984089153	down	131.8	260.33	105.39	125.99	196.065	115.69
Potri.004G082000.v4.1	Potri.004G082000	AMP-dependent synthetase and ligase family protein	1.74382	0.802249	0.00809556212329	0.183874	yes	up	18.3	24.26	11.31	14.63	21.28	12.97		Potri.004G012601.v4.1	Potri.004G012601	Potri.002G230300.v4.1	Potri.002G230300	(1 of 2) PTHR33974:SF2 - GENOMIC DNA, CHROMOSOME 3, P1 CLONE: MSD21	1.94572	0.960302	0.0310672956717	0.332209	yes	up	16.24	8.02	7.28	5.58	12.13	6.43		P-loop containing nucleoside triphosphate hydrolases superfamily protein	0.335744	-1.44366	0.00609912714828	up	5.93	8.46	31.25	11.61	7.195	21.43
Potri.004G086300.v4.1	Potri.004G086300	myb domain protein 43	2.63562	1.39814	0.00162296650473	0.0584625	yes	up	10.48	20.79	7.02	5.38	15.635	6.2		Potri.004G012700.v4.1	Potri.004G012700	Potri.002G236200.v4.1	Potri.002G236200	xyloglucan endotransglucosylase/hydrolase 15	0.380568	-1.39378	0.000274521807207	0.0143720569801	yes	down	33.25	56.07	87.8	151.51	44.66	119.655		P-loop containing nucleoside triphosphate hydrolases superfamily protein	0.406967	-1.20859	0.0080833778624	up	2.55	2.24	6.44	5.33	2.395	5.885
Potri.004G086700.v4.1	Potri.004G086700	SGNH hydrolase-type esterase superfamily protein	2.64303	1.4022	0.0239064	0.3651	yes	up	7.5	3.74	1.4	3.07	5.62	2.235		Potri.004G013100.v4.1	Potri.004G013100	Potri.002G236800.v4.1	Potri.002G236800	Aspartate kinase family protein	0.58389	-0.776231	0.00218765103916	0.0637001272505	yes	down	10.61	11.18	16.81	21.2	10.895	19.005		-	7.35526	2.89511	0.00251071966431	down	4.08	1.51	0.45	0.31	2.795	0.38
Potri.004G086900.v4.1	Potri.004G086900	alpha/beta-Hydrolases superfamily protein	2.61033	1.38423	4.83192507931E-6	0.000692325161078	yes	up	60.43	81.61	34.79	24.44	71.02	29.615		Potri.004G014000.v4.1	Potri.004G014000	Potri.002G237000.v4.1	Potri.002G237000	-	0.616666	-0.697438	0.00509238962085	0.109685	yes	down	39.18	47.59	70.43	72.04	43.385	71.235		Protein of unknown function, DUF584	3.54496	1.8968	0.00633152652522	down	9.45	3.56	1.68	1.99	6.505	1.835
Potri.004G088500.v4.1	Potri.004G088500	Disease resistance protein (TIR-NBS-LRR class) family	1.84632	0.884649	0.00838882995124	0.188249	yes	up	8.06	13.96	6.67	5.23	11.01	5.95		Potri.004G014200.v4.1	Potri.004G014200	Potri.002G239700.v4.1	Potri.002G239700	photosystem I subunit l	2.09494	1.06691	0.00465055208217	0.10383	yes	up	72	35.97	23.83	28.25	53.985	26.04		receptor serine/threonine kinase, putative	4.97143	2.39006	0.0167214091777	down	0.87	2.61	0.59	0.11	1.74	0.35
Potri.004G089400.v4.1	Potri.004G089400	calmodulin like 23	5.19468	2.37703	5.81777838796E-6	0.000810404151191	yes	up	140.75	389.13	68.38	40.87	264.94	54.625		Potri.004G015034.v4.1	Potri.004G015034	Potri.002G241300.v4.1	Potri.002G241300	CLAVATA3/ESR-RELATED 44	1.87659	0.90811	9.60983975637E-6	0.00108599656066	yes	up	229.14	196.18	122.83	106.91	212.66	114.87		-	1.38056	0.986179	0.0124503199009	down	6.66	3.28	2.7	4.5	4.97	3.6
Potri.004G091250.v4.1	Potri.004G091250	-	6.09494	2.60761	0.00883668344025	0.194087	yes	up	7.27	35.05	2.92	4.15	21.16	3.535		Potri.004G017633.v4.1	Potri.004G017633	Potri.002G242500.v4.1	Potri.002G242500	-	1.65674	0.728347	0.00176619462898	0.0550082030757	yes	up	236.64	201.33	117.71	149.58	218.985	133.645		-	0.121506	-3.23988	4.7862069128E-5	up	1.12	1.01	3.27	14.26	1.065	8.765
Potri.004G093100.v4.1	Potri.004G093100	-	2.13292	1.09283	0.0138334447838	0.263087	yes	up	10.43	14.98	6.49	6.17	12.705	6.33		Potri.004G017700.v4.1	Potri.004G017700	Potri.002G248600.v4.1	Potri.002G248600	plant U-box 9	1.5761	0.65636	0.0129815953684	0.200492	yes	up	44.43	62.61	35.23	34.14	53.52	34.685		-	0.0967027	-3.33418	4.8067142812E-6	up	1.67	1.82	6.57	29.52	1.745	18.045
Potri.004G095150.v4.1	Potri.004G095150	-	4.87964	2.28678	0.00262898054944	0.0824593365522	yes	up	6.89	20.71	3.89	2.16	13.8	3.025		Potri.004G018600.v4.1	Potri.004G018600	Potri.002G248900.v4.1	Potri.002G248900	AGC (cAMP-dependent, cGMP-dependent and protein kinase C) kinase family protein	3.72685	1.89796	0.000678596331978	0.0272028803315	yes	up	9.88	36.61	5.58	7.24	23.245	6.41		-	0.317298	-1.57585	9.5569825764E-6	up	6.9	5.83	18.25	21.87	6.365	20.06
Potri.004G095600.v4.1	Potri.004G095600	Octicosapeptide/Phox/Bem1p family protein	2.11296	1.07927	0.0104514016299	0.217292	yes	up	7.1	9.63	5.45	2.99	8.365	4.22		Potri.004G019366.v4.1	Potri.004G019366	Potri.002G249200.v4.1	Potri.002G249200	auxin-responsive family protein	0.646323	-0.629673	0.0329621	0.342755	yes	down	57.92	53.41	68.35	106.12	55.665	87.235		beta-glucosidase 45	2.57385	1.34108	0.0222417580345	down	23.81	27.77	15.96	4.08	25.79	10.02
Potri.004G097100.v4.1	Potri.004G097100	Protein kinase superfamily protein	0.259918	-1.94387	0.00344599058238	0.0999696769424	yes	down	0.37	0.54	2.2	1.45	0.455	1.825		Potri.004G021000.v4.1	Potri.004G021000	Potri.002G254800.v4.1	Potri.002G254800	RmlC-like cupins superfamily protein	0.475981	-1.07102	0.0600675839697	0.457044	yes	down	10.49	23.69	16.71	29.06	17.09	22.885		xyloglucan endotransglucosylase/hydrolase 8	0.330335	-1.52368	0.000486687587145	up	11.38	16.9	31.98	53.63	14.14	42.805
Potri.004G105700.v4.1	Potri.004G105700	TRICHOME BIREFRINGENCE-LIKE 19	0.630582	-0.665243	0.0170073892505	0.298518	yes	down	15.59	16.59	23.16	30.54	16.09	26.85		Potri.004G023000.v4.1	Potri.004G023000	Potri.002G255500.v4.1	Potri.002G255500	DENN (AEX-3) domain-containing protein	0.556792	-0.844789	0.0341279712639	0.349902	yes	down	1.28	2.01	3.39	3.03	1.645	3.21		-	3.51458	1.89275	7.99578595932E-5	down	9.96	6.91	1.83	2.97	8.435	2.4
Potri.004G106600.v4.1	Potri.004G106600	cytochrome P450, family 82, subfamily G, polypeptide 1	0.528242	-0.920728	0.0244346488716	0.367756	yes	down	2.36	2.15	5.03	4.03	2.255	4.53		Potri.004G023788.v4.1	Potri.004G023788	Potri.002G257300.v4.1	Potri.002G257300	plasmodesmata-located protein 1	1.63149	0.70619	0.0351792265282	0.355407	yes	up	13.12	10.8	8.35	6.49	11.96	7.42		-	0.0569106	-4.05014	0.00592807338123	up	0.03	0.04	0.66	0.57	0.035	0.615
Potri.004G108440.v4.1	Potri.004G108440	-	21.0017	4.39244	0.00388680886981	0.1084	yes	up	3.82	50.65	1.85	0.95	27.235	1.4		Potri.004G023876.v4.1	Potri.004G023876	Potri.002G260000.v4.1	Potri.002G260000	-	0.517699	-0.949813	0.0301005	0.326222	yes	down	10.02	6.69	14.69	17.76	8.355	16.225		-	0.160563	-2.75304	9.04748265957E-5	up	1	0.71	8.2	2.45	0.855	5.325
Potri.004G109166.v4.1	Potri.004G109166	Glycosyl hydrolase superfamily protein	13.0731	3.70853	0.0224010315502	0.35243	yes	up	0.39	0.57	0.08	0	0.48	0.04		Potri.004G025900.v4.1	Potri.004G025900	Potri.002G260300.v4.1	Potri.002G260300	Leucine carboxyl methyltransferase	0.17371	-2.52525	0.000137331099907	0.00874182309158	yes	down	1.42	0.41	5.42	5.21	0.915	5.315		cysteine-rich RLK (RECEPTOR-like protein kinase) 19	0.616418	-0.838719	0.0347908206345	up	6.95	9.57	17.09	9.71	8.26	13.4
Potri.004G117800.v4.1	Potri.004G117800	reversibly glycosylated polypeptide 1	2.09858	1.06941	0.0260295526989	0.382337	yes	up	65.15	191.76	62.92	68.22	128.455	65.57		Potri.004G026000.v4.1	Potri.004G026000	Potri.003G006900.v4.1	Potri.003G006900	-	1.55847	0.640126	0.0645661390173	0.473233	yes	up	27.54	18.39	19.2	11.84	22.965	15.52		-	0.508317	-0.880471	0.0400892492388	up	3.33	4.31	8.93	6.1	3.82	7.515
Potri.004G118600.v4.1	Potri.004G118600	UDP-glucose 6-dehydrogenase family protein	0.616501	-0.697824	0.00703226207853	0.166812	yes	down	50.64	39.44	66.52	88.04	45.04	77.28		Potri.004G031700.v4.1	Potri.004G031700	Potri.003G009000.v4.1	Potri.003G009000	-	0.317524	-1.65506	1.3161755836E-5	0.00140098971976	yes	down	37.56	69.46	138.22	204.28	53.51	171.25		C-terminal cysteine residue is changed to a serine 1	1.69645	0.841442	0.0159633309157	down	67.88	55.35	30.95	41.69	61.615	36.32
Potri.004G119700.v4.1	Potri.004G119700	UDP-Glycosyltransferase superfamily protein	2.67621	1.42019	0.0241416442352	0.366079	yes	up	1.79	2.22	0.67	0.92	2.005	0.795		Potri.004G032500.v4.1	Potri.004G032500	Potri.003G009300.v4.1	Potri.003G009300	NIFU-like protein 2	0.631653	-0.662797	0.00350021649053	0.0865039052326	yes	down	12.49	13.65	20.4	21.21	13.07	20.805		-	1.6839	0.884031	0.00522438185018	down	24.06	18.29	13.37	11.78	21.175	12.575
Potri.004G120500.v4.1	Potri.004G120500	receptor-like protein kinase 2	1.54266	0.625421	0.0289749639745	0.407221	yes	up	7.36	8.48	6.29	4.64	7.92	5.465		Potri.004G033600.v4.1	Potri.004G033600	Potri.003G012100.v4.1	Potri.003G012100	Sterile alpha motif (SAM) domain-containing protein	0.50985	-0.971855	6.53534264351E-5	0.0051269463252	yes	down	37.12	35.42	82.63	61.99	36.27	72.31		sugar transporter 1	0.626562	-0.594798	0.0107111980125	up	52.77	57.53	87.73	88.31	55.15	88.02
Potri.004G121800.v4.1	Potri.004G121800	cycling DOF factor 3	1.53029	0.613809	0.0228482254224	0.356797	yes	up	22.04	19.41	16.63	12.12	20.725	14.375		Potri.004G036350.v4.1	Potri.004G036350	Potri.003G012300.v4.1	Potri.003G012300	Major facilitator superfamily protein	1.61599	0.692423	0.0172311367506	0.235537	yes	up	6.31	7.06	4.32	4.01	6.685	4.165		-	0.333902	-1.47861	0.0001883662413	up	109.64	199.35	476.81	448.58	154.495	462.695
Potri.004G122900.v4.1	Potri.004G122900	Calcium-binding EF-hand family protein	21.2831	4.41164	0.00357635452733	0.102582	yes	up	51.4	394.4	18.73	3.97	222.9	11.35		Potri.004G036375.v4.1	Potri.004G036375	Potri.003G013700.v4.1	Potri.003G013700	RNI-like superfamily protein	0.39456	-1.34168	0.0095605152847	0.165825	yes	down	1.06	2.98	13.72	5.15	2.02	9.435		-	0.0965026	-3.28785	3.63789796984E-5	up	0.57	2.41	14.7	16.18	1.49	15.44
Potri.004G131600.v4.1	Potri.004G131600	Minichromosome maintenance (MCM2/3/5) family protein	0.603677	-0.728152	0.00890442819079	0.194569	yes	down	4.09	3.81	6.79	6.95	3.95	6.87		Potri.004G036500.v4.1	Potri.004G036500	Potri.003G022701.v4.1	Potri.003G022701	-	1.80136	0.849083	0.0523499954782	0.431951	yes	up	5.08	4.09	2.56	2.21	4.585	2.385		glycine-rich protein	2.06177	1.12792	0.000145988369633	down	42.03	42.75	21.56	19.56	42.39	20.56
Potri.004G136000.v4.1	Potri.004G136000	-	0.491037	-1.0261	0.00530408388701	0.13512	yes	down	11.52	16.92	24.59	36.98	14.22	30.785		Potri.004G036700.v4.1	Potri.004G036700	Potri.003G022900.v4.1	Potri.003G022900	beta-xylosidase 3	0.409195	-1.28914	0.00198029612782	0.0599062931214	yes	down	2.72	2.07	4.6	7.55	2.395	6.075		-	6.01579	2.67502	0.000201363373387	down	4.69	6.74	1.1	0.8	5.715	0.95
Potri.004G136900.v4.1	Potri.004G136900	-	0.50657	-0.981166	0.0328314	0.439116	yes	down	5.62	10.68	13.7	20.94	8.15	17.32		Potri.004G037100.v4.1	Potri.004G037100	Potri.003G025632.v4.1	Potri.003G025632	-	0.367418	-1.4445	0.00575927340463	0.118194	yes	down	1.28	2.5	4.77	5.69	1.89	5.23		-	0.551738	-0.781597	0.0207588737936	up	16.45	10.85	24.79	24.69	13.65	24.74
Potri.004G138000.v4.1	Potri.004G138000	-	4.88813	2.28928	0.000722707140369	0.0326314734344	yes	up	2.97	5.7	1.06	0.84	4.335	0.95		Potri.004G037800.v4.1	Potri.004G037800	Potri.003G026308.v4.1	Potri.003G026308	RNI-like superfamily protein	0.437944	-1.19118	0.0084348079394	0.152558	yes	down	0.82	1.47	2.69	2.61	1.145	2.65		serine carboxypeptidase-like 30	3.58408	1.90968	4.50180954296E-6	down	20.71	15.31	3.82	6.23	18.01	5.025
Potri.004G139700.v4.1	Potri.004G139700	flavonol synthase 1	2.31969	1.21393	0.0142178001597	0.267347	yes	up	11.56	5.34	3.36	4.28	8.45	3.82		Potri.004G041000.v4.1	Potri.004G041000	Potri.003G026325.v4.1	Potri.003G026325	Leucine-rich repeat transmembrane protein kinase	0.476541	-1.06933	0.00153151135754	0.0494809330666	yes	down	1.8	1.94	3.47	4.52	1.87	3.995		-	0.331481	-1.52695	0.000628888362408	up	12.33	7.35	22.25	37.12	9.84	29.685
Potri.004G140100.v4.1	Potri.004G140100	plant U-box 25	1.6497	0.722204	0.0249852547653	0.373254	yes	up	10.46	15.43	9.38	7.35	12.945	8.365		Potri.004G046100.v4.1	Potri.004G046100	Potri.003G026914.v4.1	Potri.003G026914	RNI-like superfamily protein	0.63004	-0.666484	0.0520152332514	0.430712	yes	down	2.63	4.33	5.45	5.41	3.48	5.43		-	1.46693	0.906515	0.0112042025229	down	8.17	6.69	4.94	5.19	7.43	5.065
Potri.004G141200.v4.1	Potri.004G141200	redox responsive transcription factor 1	31.1261	4.96006	0.000886358778845	0.0374991336032	yes	up	13.77	41.04	1.74	0.16	27.405	0.95		Potri.004G050000.v4.1	Potri.004G050000	Potri.003G028557.v4.1	Potri.003G028557	RNI-like superfamily protein	0.438143	-1.19053	0.00162690087714	0.0520385139668	yes	down	1.7	2.79	5.52	5.09	2.245	5.305		-	2.77027	1.53867	0.0221275311673	down	2.21	3.94	1.62	0.6	3.075	1.11
Potri.004G143500.v4.1	Potri.004G143500	Protein of unknown function (DUF1645)	6.26673	2.64771	0.000393396540243	0.0203602146164	yes	up	2.87	13.91	1.51	1.36	8.39	1.435		Potri.004G050150.v4.1	Potri.004G050150	Potri.003G030300.v4.1	Potri.003G030300	Calcium-binding EF-hand family protein	1.60089	0.678872	0.0061632797436	0.123811	yes	up	63.06	46.9	35.48	34.37	54.98	34.925		Transcriptional factor B3 family protein / auxin-responsive factor AUX/IAA-related	1.5124	0.669842	0.0303996974608	down	62.24	41.42	32.84	35.7	51.83	34.27
Potri.004G148200.v4.1	Potri.004G148200	-	1.78944	0.839508	0.0002391819119	0.0137663646348	yes	up	102.62	109.61	69.92	63.27	106.115	66.595		Potri.004G051900.v4.1	Potri.004G051900	Potri.003G030400.v4.1	Potri.003G030400	-	1.50905	0.593645	0.00383825266581	0.0917639288313	yes	up	47.04	43.29	30.95	29.11	45.165	30.03		GDSL-like Lipase/Acylhydrolase superfamily protein	0.216482	-2.15145	0.0282011500104	up	2.02	1.5	1.35	14.91	1.76	8.13
Potri.004G148300.v4.1	Potri.004G148300	-	2.73844	1.45336	0.000397054820219	0.0204284314968	yes	up	18.29	34.78	12.95	7.78	26.535	10.365		Potri.004G052400.v4.1	Potri.004G052400	Potri.003G032500.v4.1	Potri.003G032500	Protein of unknown function (DUF567)	1.50111	0.58603	0.0191903652375	0.252846	yes	up	97.95	72.57	61.28	53.72	85.26	57.5		-	2.51342	1.4429	0.00131791615905	down	6.83	8.15	3.99	1.97	7.49	2.98
Potri.004G149000.v4.1	Potri.004G149000	-	0.446639	-1.16282	0.000485677794823	0.0239528	yes	down	3.83	4.71	9.13	11.16	4.27	10.145		Potri.004G052500.v4.1	Potri.004G052500	Potri.003G037800.v4.1	Potri.003G037800	-	1.91427	0.936797	0.0144520175761	0.213313	yes	up	17.64	26.63	14.73	9.2	22.135	11.965		-	2.70748	1.51099	0.0023617970457	down	2	1.98	0.8	0.67	1.99	0.735
Potri.004G149800.v4.1	Potri.004G149800	-	13.6169	3.76733	0.0041026130874	0.112502	yes	up	24.13	186.27	10.88	5.82	105.2	8.35		Potri.004G062000.v4.1	Potri.004G062000	Potri.003G039000.v4.1	Potri.003G039000	Glucose-methanol-choline (GMC) oxidoreductase family protein	0.418296	-1.2574	0.000566198296709	0.0239361080286	yes	down	4.75	3.55	7.73	12.46	4.15	10.095		-	0.458376	-1.03753	0.0282477085551	up	11.49	6.46	25.99	13.17	8.975	19.58
Potri.004G160600.v4.1	Potri.004G160600	-	3.76932	1.91431	0.00385421507966	0.107836	yes	up	3.47	3.72	0.78	1.22	3.595	1		Potri.004G063000.v4.1	Potri.004G063000	Potri.003G047700.v4.1	Potri.003G047700	profilin 5	0.570844	-0.808832	0.00397632823559	0.0940135928365	yes	down	61.68	53.78	83.59	120.72	57.73	102.155		NOD26-like major intrinsic protein 1	2.24518	1.23674	0.0254197115768	down	8.25	4.57	2.35	3.36	6.41	2.855
Potri.004G161500.v4.1	Potri.004G161500	-	3.21157	1.68328	4.86146558697E-5	0.00408196397399	yes	up	70.7	156.36	42.47	33.03	113.53	37.75		Potri.004G065400.v4.1	Potri.004G065400	Potri.003G049600.v4.1	Potri.003G049600	pleiotropic drug resistance 7	4.18662	2.06579	0.0544814	0.438672	yes	up	0.23	0.24	0.05	0.07	0.235	0.06		Leucine-rich receptor-like protein kinase family protein	0.0835189	-3.51436	3.38848186286E-5	up	0.37	0.38	1.24	7.74	0.375	4.49
Potri.004G163300.v4.1	Potri.004G163300	arginine decarboxylase 1	1.94258	0.957972	4.83792211995E-6	0.000692325161078	yes	up	237.57	284.57	147.6	138.34	261.07	142.97		Potri.004G067000.v4.1	Potri.004G067000	Potri.003G051600.v4.1	Potri.003G051600	-	1.5206	0.604645	0.00504249154849	0.108891	yes	up	52.26	51.91	38.66	32.18	52.085	35.42		GroES-like zinc-binding dehydrogenase family protein	1.46272	0.602933	0.0401882780439	down	24.69	19.25	17.17	12.87	21.97	15.02
Potri.004G168600.v4.1	Potri.004G168600	proline-rich protein 4	0.190918	-2.38898	2.94404060672E-9	2.02890882655E-6	yes	down	13	15.03	43.51	48.21	14.015	45.86		Potri.004G069600.v4.1	Potri.004G069600	Potri.003G052800.v4.1	Potri.003G052800	Dynein light chain type 1 family protein	2.57131	1.36251	0.00322432664378	0.0819758685757	yes	up	74.81	33.25	27.46	20.59	54.03	24.025		UDP-glucosyl transferase 88A1	1.91027	1.00807	0.00721238354159	down	14.89	10.23	6.17	6.98	12.56	6.575
Potri.004G170901.v4.1	Potri.004G170901	Protein kinase protein with adenine nucleotide alpha hydrolases-like domain	1.83164	0.873134	0.00407850062241	0.112193	yes	up	6.01	7.62	3.98	4.02	6.815	4		Potri.004G070900.v4.1	Potri.004G070900	Potri.003G053900.v4.1	Potri.003G053900	Mitochondrial substrate carrier family protein	2.65932	1.41106	0.00390321921761	0.0927982229743	yes	up	7.55	4.32	2.86	1.67	5.935	2.265		UDP-glucosyl transferase 88A1	1.74618	0.936944	0.00251781124212	down	15.57	11.88	8.28	7.44	13.725	7.86
Potri.004G172400.v4.1	Potri.004G172400	-	1.81191	0.857512	0.0154027132424	0.282272	yes	up	6.28	8.88	5.1	3.82	7.58	4.46		Potri.004G071000.v4.1	Potri.004G071000	Potri.003G054001.v4.1	Potri.003G054001	-	1.89123	0.919324	0.0357864466471	0.358186	yes	up	16.37	15.57	7.88	8.58	15.97	8.23		UDP-glucosyl transferase 88A1	2.57073	1.43869	0.000137171938057	down	8.26	7.55	2.82	3.33	7.905	3.075
Potri.004G173400.v4.1	Potri.004G173400	Major facilitator superfamily protein	0.584638	-0.774384	0.0122294976741	0.240983	yes	down	28.99	22.1	56.56	35.25	25.545	45.905		Potri.004G073000.v4.1	Potri.004G073000	Potri.003G055600.v4.1	Potri.003G055600	NB-ARC domain-containing disease resistance protein	1.71386	0.777247	0.0469646567041	0.409696	yes	up	4.19	7.39	2.95	3.98	5.79	3.465		Copper transport protein family	2.02946	1.15911	0.0395893715935	down	327.05	712.62	373.27	139.02	519.835	256.145
Potri.004G174400.v4.1	Potri.004G174400	myb domain protein 4	0.191157	-2.38717	2.26527387705E-19	1.9774330764E-15	yes	down	14.68	10.34	66.08	72.37	12.51	69.225		Potri.004G074000.v4.1	Potri.004G074000	Potri.003G056900.v4.1	Potri.003G056900	indole-3-acetic acid inducible 19	0.491222	-1.02555	0.00519641286568	0.111309	yes	down	23.37	22.29	33.17	60.91	22.83	47.04		beta-carotene hydroxylase 2	6.50466	2.7694	5.33535907047E-12	down	80.42	59.3	7.85	13.63	69.86	10.74
Potri.004G175500.v4.1	Potri.004G175500	SBP (S-ribonuclease binding protein) family protein	2.98534	1.5779	0.0204501491959	0.332846	yes	up	4.26	14.71	4.7	2.13	9.485	3.415		Potri.004G080200v.4.1	Potri.004G080200	Potri.003G059200.v4.1	Potri.003G059200	lysophospholipase 2	2.0427	1.03047	5.55704774816E-6	0.000709228586485	yes	up	68.16	64.12	29.35	36.54	66.14	32.945		(1 of 2) PTHR31867//PTHR31867:SF3 - FAMILY NOT NAMED // EXPANSIN-A13	0.679098	-0.558308	0.0228744	up	12.42	11.98	17.77	18.16	12.2	17.965
Potri.004G176100.v4.1	Potri.004G176100	Arabidopsis phospholipase-like protein (PEARLI 4) family	2.94803	1.55975	0.00178993420896	0.0623266432506	yes	up	8.28	18.82	6.5	3.91	13.55	5.205		Potri.004G086100.v4.1	Potri.004G086100	Potri.003G059400.v4.1	Potri.003G059400	alpha/beta-Hydrolases superfamily protein	1.75396	0.810613	0.000250218658607	0.0135133878932	yes	up	37.97	30.02	19.96	19.55	33.995	19.755		-	0.501121	-0.909652	0.00226413699794	up	24.77	24.4	59.04	39.08	24.585	49.06
Potri.004G177200.v4.1	Potri.004G177200	-	0.0385494234067	-4.69715	0.0108606770278	0.221928	yes	down	0	0.02	0.26	0.35	0.01	0.305		Potri.004G086600.v4.1	Potri.004G086600	Potri.003G062200.v4.1	Potri.003G062200	(1 of 3) PF15697 - Domain of unknown function (DUF4666) (DUF4666)	1.823	0.866312	0.0310131265775	0.331906	yes	up	21.57	13.27	10.5	8.78	17.42	9.64		lipid transfer protein	1.56273	0.741477	0.00530336418968	down	2981.25	3062.44	1698.25	2169.13	3021.84	1933.69
Potri.004G179742.v4.1	Potri.004G179742	rho guanyl-nucleotide exchange factor 1	1.82576	0.868496	0.0055525101107	0.139951	yes	up	20.45	31.39	14.48	15.75	25.92	15.115		Potri.004G086700.v4.1	Potri.004G086700	Potri.003G062400.v4.1	Potri.003G062400	Lactoylglutathione lyase / glyoxalase I family protein	1.79378	0.843006	0.0415536	0.386643	yes	up	13.56	8.83	5.61	7.09	11.195	6.35		SGNH hydrolase-type esterase superfamily protein	3.10497	1.72788	0.0207236621677	down	7.5	3.74	2.78	0.84	5.62	1.81
Potri.004G181900.v4.1	Potri.004G181900	-	3.35074	1.74448	0.00561827074611	0.14093	yes	up	13.05	24.53	9.55	2.54	18.79	6.045		Potri.004G090732.v4.1	Potri.004G090732	Potri.003G063400.v4.1	Potri.003G063400	(1 of 4) PTHR33541:SF5 - GENOMIC DNA, CHROMOSOME 3, P1 CLONE: MDC16-RELATED	1.94884	0.962616	0.00719549565418	0.138682	yes	up	78.8	39.26	29.04	32.42	59.03	30.73		-	0.463243	-1.0311	0.00955441743749	up	4.5	4.07	10.26	8.24	4.285	9.25
Potri.004G184300.v4.1	Potri.004G184300	A20/AN1-like zinc finger family protein	2.79048	1.48051	2.3658281428E-5	0.00241075126084	yes	up	133.78	245.66	78.64	64.64	189.72	71.64		Potri.004G093000.v4.1	Potri.004G093000	Potri.003G065266.v4.1	Potri.003G065266	-	0.102023	-3.29303	0.0456335521723	0.404643	yes	down	0.4	0	0.21	3.73	0.2	1.97		-	0.144354	-2.71397	0.00181241865599	up	1.55	2.86	4.79	25.76	2.205	15.275
Potri.004G185100.v4.1	Potri.004G185100	-	4.05129	2.01838	0.0301646	0.416861	yes	up	2.3	0.6	0.4	0.36	1.45	0.38		Potri.004G093500.v4.1	Potri.004G093500	Potri.003G068900.v4.1	Potri.003G068900	-	0.32777	-1.60925	0.0646593373758	0.473367	yes	down	39.15	147.43	255.64	329.51	93.29	292.575		RING/FYVE/PHD zinc finger superfamily protein	0.3301	-1.55764	3.64463503707E-8	up	10.46	10.64	34.51	29.41	10.55	31.96
Potri.004G185501.v4.1	Potri.004G185501	-	9.4564	3.24129	0.00388285817093	0.1084	yes	up	4.39	21.62	1.93	0.94	13.005	1.435		Potri.004G095100.v4.1	Potri.004G095100	Potri.003G070600.v4.1	Potri.003G070600	Chaperone DnaJ-domain superfamily protein	0.525317	-0.928739	0.0104918861123	0.177656	yes	down	9.63	17.35	25.59	26.93	13.49	26.26		Zinc finger C-x8-C-x5-C-x3-H type family protein	0.532613	-0.82435	0.0138421630369	up	6.68	5.65	12.77	10.38	6.165	11.575
Potri.004G187001.v4.1	Potri.004G187001	-	23.8088	4.57342	0.0172817948647	0.301668	yes	up	0.6	0.92	0	0.07	0.76	0.035		Potri.004G096000.v4.1	Potri.004G096000	Potri.003G071000.v4.1	Potri.003G071000	SAUR-like auxin-responsive protein family	0.196172	-2.34981	0.00254400772155	0.0699479	yes	down	1.6	4.42	7.44	23.52	3.01	15.48		Bifunctional inhibitor/lipid-transfer protein/seed storage 2S albumin superfamily protein	1.78156	0.918542	0.0111646073769	down	338.84	357.59	215.23	175.68	348.215	195.455
Potri.004G187500.v4.1	Potri.004G187500	Stress responsive A/B Barrel Domain	1.52306	0.60697	0.0106584	0.219918	yes	up	580.54	613.69	359.17	476.62	597.115	417.895		Potri.004G100100.v4.1	Potri.004G100100	Potri.003G071200.v4.1	Potri.003G071200	40s ribosomal protein SA	0.6437	-0.63554	0.00343175384911	0.0855537235095	yes	down	51.66	49.85	88.54	71.93	50.755	80.235		LOB domain-containing protein 41	0.292607	-1.70867	0.00116098455592	up	18.98	9.28	33.11	63.47	14.13	48.29
Potri.004G188300.v4.1	Potri.004G188300	-	3.57116	1.83639	0.000334724507551	0.0182555	yes	up	10.15	24.78	6.27	4.21	17.465	5.24		Potri.004G100400.v4.1	Potri.004G100400	Potri.003G071300.v4.1	Potri.003G071300	Phosphoinositide phosphatase family protein	0.462667	-1.11195	0.000151854583487	0.00945515929661	yes	down	13.92	20.95	35.23	42.07	17.435	38.65		cytochrome P450, family 735, subfamily A, polypeptide 2	9.37037	3.3085	0.00156007946948	down	4.3	0.76	0.29	0.25	2.53	0.27
Potri.004G189900.v4.1	Potri.004G189900	UDP-D-apiose/UDP-D-xylose synthase 1	1.93184	0.949978	0.000212231146176	0.0126316119456	yes	up	74.37	101.34	47.27	49.53	87.855	48.4		Potri.004G101600.v4.1	Potri.004G101600	Potri.003G071900.v4.1	Potri.003G071900	Protein of unknown function (DUF581)	0.309466	-1.69215	0.016794	0.232622	yes	down	1.59	4.67	11.81	8.6	3.13	10.205		-	0.422939	-1.1559	0.00952727732282	up	4.57	3.69	10.38	9.15	4.13	9.765
Potri.004G197600.v4.1	Potri.004G197600	Late embryogenesis abundant (LEA) hydroxyproline-rich glycoprotein family	3.08847	1.62689	0.000112508198994	0.00798472822565	yes	up	57.41	128.49	34.72	29.66	92.95	32.19		Potri.004G102500.v4.1	Potri.004G102500	Potri.003G072800.v4.1	Potri.003G072800	pectin methylesterase 2	0.414365	-1.27103	7.07283940211E-11	3.7028479425E-8	yes	down	20.23	20.51	51.69	48.56	20.37	50.125		allene oxide cyclase 1	0.589474	-0.675356	0.0138720260908	up	210.99	225.15	434.61	305.27	218.07	369.94
Potri.004G200400.v4.1	Potri.004G200400	Polynucleotidyl transferase, ribonuclease H-like superfamily protein	23.9431	4.58154	0.000490626356141	0.0241060469317	yes	up	51.25	334.35	12.76	4.66	192.8	8.71		Potri.004G102600.v4.1	Potri.004G102600	Potri.003G073200.v4.1	Potri.003G073200	-	1.90716	0.931424	0.00874006428512	0.155377	yes	up	9.89	8.33	4.51	4.47	9.11	4.49		-	1.82919	0.952217	0.0273042566032	down	5.92	5.86	3.51	2.93	5.89	3.22
Potri.004G202200.v4.1	Potri.004G202200	Calcium-binding EF-hand family protein	3.36823	1.75199	0.00457167617576	0.121918	yes	up	4.53	11.11	2.73	2.24	7.82	2.485		Potri.004G103100.v4.1	Potri.004G103100	Potri.003G073300.v4.1	Potri.003G073300	RING/U-box superfamily protein	1.87381	0.905974	0.0355003584831	0.356854	yes	up	6.58	11.08	4.6	5.01	8.83	4.805		HXXXD-type acyl-transferase family protein	0.275782	-1.74212	0.0058775504248	up	0.8	1.58	5.38	3.25	1.19	4.315
Potri.004G203900.v4.1	Potri.004G203900	centroradialis	0.130494	-2.93795	5.55409108706E-5	0.00448921411691	yes	down	0.58	0.97	8.82	3.81	0.775	6.315		Potri.004G103200.v4.1	Potri.004G103200	Potri.003G074700.v4.1	Potri.003G074700	N-acetylglucosamine-1-phosphate uridylyltransferase 1	0.650992	-0.619289	0.00277865438149	0.0744058672738	yes	down	68.54	54.92	97.69	96.46	61.73	97.075		HXXXD-type acyl-transferase family protein	0.26766	-1.68051	0.00577185529637	up	1.25	2.88	9.92	5.51	2.065	7.715
Potri.004G206100.v4.1	Potri.004G206100	Protein kinase superfamily protein	2.62523	1.39244	0.000116756446093	0.00824155744012	yes	up	10.39	16.53	5.82	5.11	13.46	5.465		Potri.004G108200.v4.1	Potri.004G108200	Potri.003G079800.v4.1	Potri.003G079800	homeobox protein 2	1.88055	0.911156	0.0152822301573	0.219838	yes	up	11.67	7.01	4.93	5.13	9.34	5.03		NSP-interacting kinase 1	1.49275	0.655337	0.0296273	down	22.77	16.34	13.92	12.28	19.555	13.1
Potri.004G208500.v4.1	Potri.004G208500	-	5.35341	2.42046	5.70098950558E-6	0.000798382423381	yes	up	37.38	105.41	19.39	9.28	71.395	14.335		Potri.004G108320.v4.1	Potri.004G108320	Potri.003G081500.v4.1	Potri.003G081500	alpha/beta-Hydrolases superfamily protein	2.93162	1.5517	0.000286754925135	0.0146828824241	yes	up	27.92	63.74	18.11	13.9	45.83	16.005		B-box type zinc finger protein with CCT domain	1.54793	0.707647	0.0186490512259	down	148.77	108.96	74.53	91.97	128.865	83.25
Potri.004G212600.v4.1	Potri.004G212600	Protein kinase superfamily protein	0.575191	-0.797886	0.00095016697964	0.0391779278979	yes	down	7.13	6.6	13.1	12.25	6.865	12.675		Potri.004G108680.v4.1	Potri.004G108680	Potri.003G083800.v4.1	Potri.003G083800	-	1.57631	0.65655	0.0380369	0.36994	yes	up	9.81	9.45	5.31	7.15	9.63	6.23		-	13.5	3.88244	0.0170494408532	down	0.82	1.07	0.14	0	0.945	0.07
Potri.004G212800.v4.1	Potri.004G212800	alpha carbonic anhydrase 7	4.03558	2.01277	2.54394560405E-5	0.00255252289191	yes	up	9.79	6.87	1.59	2.77	8.33	2.18		Potri.004G111000.v4.1	Potri.004G111000	Potri.003G087400.v4.1	Potri.003G087400	-	0.653854	-0.612959	0.00302371127632	0.0792311188676	yes	down	17.38	19.57	29.25	28.46	18.475	28.855		galacturonosyltransferase 9	0.611819	-0.630962	0.0309347069254	up	7.5	8.34	13.27	12.62	7.92	12.945
Potri.004G214700.v4.1	Potri.004G214700	Heavy metal transport/detoxification superfamily protein	1.83998	0.879693	0.0242819843267	0.366934	yes	up	158.26	338.47	141.48	148.71	248.365	145.095		Potri.004G111100.v4.1	Potri.004G111100	Potri.003G089900.v4.1	Potri.003G089900	(1 of 1) PTHR14241//PTHR14241:SF11 - INTERFERON-INDUCED PROTEIN 44	1.66015	0.731313	0.0691309784458	0.489454	yes	up	20.35	12.13	9.33	10.43	16.24	9.88		basic leucine-zipper 43	8.29756	3.11386	0.000157416236317	down	14.15	2.86	0.88	1.17	8.505	1.025
Potri.004G216100.v4.1	Potri.004G216100	Protein of unknown function (DUF1635)	2.38993	1.25697	0.00016276595887	0.0104629	yes	up	32.72	54.53	21.02	17.94	43.625	19.48		Potri.004G113200.v4.1	Potri.004G113200	Potri.003G092100.v4.1	Potri.003G092100	-	0.0787714830013	-3.66618	1.1688349906E-14	1.11052311163E-11	yes	down	0.93	0.82	8.95	13.75	0.875	11.35		O-fucosyltransferase family protein	0.443124	-1.10441	0.00253207625826	up	4.43	3.4	10.87	6.8	3.915	8.835
Potri.004G220300.v4.1	Potri.004G220300	AP2/B3-like transcriptional factor family protein	4.69842	2.23218	3.36518187985E-5	0.00308572835266	yes	up	16.41	41.35	6.89	6.33	28.88	6.61		Potri.004G118600.v4.1	Potri.004G118600	Potri.003G092700.v4.1	Potri.003G092700	-	1.59588	0.674355	0.0347481125992	0.353307	yes	up	17.33	18.58	10.8	11.99	17.955	11.395		UDP-glucose 6-dehydrogenase family protein	0.444883	-1.09045	1.69830107465E-5	up	50.64	39.44	104.8	97.68	45.04	101.24
Potri.004G220400.v4.1	Potri.004G220400	-	23.0463	4.52646	0.0151800640189	0.280152	yes	up	9.73	45.64	2.53	0.1	27.685	1.315		Potri.004G120900.v4.1	Potri.004G120900	Potri.003G092800.v4.1	Potri.003G092800	PLATZ transcription factor family protein	1.65023	0.722667	0.0681841199842	0.487766	yes	up	119.71	229.86	103.58	130.61	174.785	117.095		Domain of unknown function (DUF3598)	1.76131	0.897083	0.0350101935481	down	6.37	4.92	3.19	3.22	5.645	3.205
Potri.004G220550.v4.1	Potri.004G220550	-	163.194	7.35045	9.837038739E-5	0.00717583204727	yes	up	0.63	3.33	0	0	1.98	0		Potri.004G121800.v4.1	Potri.004G121800	Potri.003G096300.v4.1	Potri.003G096300	Homeodomain-like superfamily protein	1.86701	0.900729	0.00238697780373	0.0674395593787	yes	up	15.31	12.15	6.55	8.26	13.73	7.405		cycling DOF factor 3	1.74379	0.887567	0.00683607	down	22.04	19.41	14.34	9.43	20.725	11.885
Potri.004G223400.v4.1	Potri.004G223400	(1 of 1) PTHR31563:SF1 - ION CHANNEL POLLUX-RELATED	1.61492	0.691461	0.0258779906963	0.381799	yes	up	6.44	6.42	5	3.45	6.43	4.225		Potri.004G125800.v4.1	Potri.004G125800	Potri.003G096900.v4.1	Potri.003G096900	alpha/beta-Hydrolases superfamily protein	2.65702	1.40981	0.0164314224148	0.229533	yes	up	2.23	2.53	1.14	0.68	2.38	0.91		Protein of unknown function (DUF179)	2.52989	1.4024	0.0243071634109	down	9.75	5.91	1.82	4.37	7.83	3.095
Potri.004G223500.v4.1	Potri.004G223500	Protein of unknown function (DUF679)	10.5314	3.39663	4.68000949884E-8	1.97677562509E-5	yes	up	6.73	10.68	1.11	0.65	8.705	0.88		Potri.004G134800.v4.1	Potri.004G134800	Potri.003G097400.v4.1	Potri.003G097400	Protein of unknown function (DUF760)	1.65186	0.724088	0.0286364208331	0.31697	yes	up	10.25	7.65	5.56	5.78	8.95	5.67		Peroxidase superfamily protein	2.34582	1.30151	0.000438158067714	down	56.9	55.16	18.04	29.73	56.03	23.885
Potri.004G230000.v4.1	Potri.004G230000	-	8.3582	3.06319	0.00163177922733	0.0586187028879	yes	up	2.02	2.46	0.51	0.06	2.24	0.285		Potri.004G135500.v4.1	Potri.004G135500	Potri.003G100200.v4.1	Potri.003G100200	pinoresinol reductase 2	2.95867	1.56495	1.1040825222E-9	4.22731775253E-7	yes	up	84.81	61.91	24.19	26.09	73.36	25.14		Leucine-rich repeat transmembrane protein kinase	0.541889	-0.808174	0.00187321125984	up	18.95	15.59	30.71	33.03	17.27	31.87
Potri.004G235000.v4.1	Potri.004G235000	Protein of unknown function (DUF1218)	2.06624	1.04701	0.0199635575932	0.327572	yes	up	8.46	14.93	4.78	7.35	11.695	6.065		Potri.004G136000.v4.1	Potri.004G136000	Potri.003G100300.v4.1	Potri.003G100300	Domain of unknown function (DUF1995)	1.7449	0.803147	0.0111784568805	0.185486	yes	up	13.38	10.23	6.09	7.38	11.805	6.735		-	0.0974373	-3.29171	1.2832809339E-9	up	11.52	16.92	77.48	214.4	14.22	145.94
Potri.004G236100.v4.1	Potri.004G236100	-	1.60069	0.678698	0.00281517117421	0.0866318480731	yes	up	278.57	292.35	215.75	163.28	285.46	189.515		Potri.004G136900.v4.1	Potri.004G136900	Potri.003G103900.v4.1	Potri.003G103900	alternative oxidase 1D	2.14561	1.10139	0.0140364554356	0.209469	yes	up	18.9	41.55	10.98	17.88	30.225	14.43		-	0.0974123	-3.27413	4.9624183105E-9	up	5.62	10.68	48.57	118.76	8.15	83.665
Potri.005G006200.v4.1	Potri.005G006200	-	0.255679	-1.9676	0.0379862021739	0.481036	yes	down	0.55	3.12	13.19	4.19	1.835	8.69		Potri.004G138000.v4.1	Potri.004G138000	Potri.003G110700.v4.1	Potri.003G110700	-	2.21999	1.15055	0.00243636277748	0.0682314566929	yes	up	3.29	4.05	1.62	1.75	3.67	1.685		-	5.97931	2.67186	0.00172749884341	down	2.97	5.7	1.12	0.33	4.335	0.725
Potri.005G006300.v4.1	Potri.005G006300	-	0.528335	-0.920474	0.0355150982992	0.462999	yes	down	13.44	18.5	41.54	22.79	15.97	32.165		Potri.004G138400.v4.1	Potri.004G138400	Potri.003G112000.v4.1	Potri.003G112000	-	1.61425	0.690867	0.00409464959339	0.0957929	yes	up	9.3	8.2	5.54	5.59	8.75	5.565		ferrochelatase 2	0.546947	-0.815345	0.0223652704862	up	6.91	7.42	11.06	15.14	7.165	13.1
Potri.005G006800.v4.1	Potri.005G006800	galactinol synthase 3	5.14952	2.36444	0.0342969478272	0.45225	yes	up	2.71	1.27	0.06	0.75	1.99	0.405		Potri.004G139700.v4.1	Potri.004G139700	Potri.003G116200.v4.1	Potri.003G116200	-	2.21123	1.14485	0.0321991524999	0.338249	yes	up	3.26	6.21	1.76	2.76	4.735	2.26		flavonol synthase 1	2.73021	1.44472	0.0084942988066	down	11.56	5.34	2.7	3.49	8.45	3.095
Potri.005G007200.v4.1	Potri.005G007200	Xyloglucan endotransglucosylase/hydrolase family protein	4.9922	2.31968	0.00812843763724	0.184301	yes	up	1.41	4.02	0.75	0.41	2.715	0.58		Potri.004G140800.v4.1	Potri.004G140800	Potri.003G117200.v4.1	Potri.003G117200	-	1.9659	0.975188	0.0701029634267	0.492564	yes	up	59.42	69.57	41.54	21.62	64.495	31.58		nitrite reductase 1	2.51246	1.37797	0.0393887892426	down	111.87	81.69	13.05	63.99	96.78	38.52
Potri.005G007600.v4.1	Potri.005G007600	RNI-like superfamily protein	0.222025	-2.17121	1.0091907857E-5	0.00126453054047	yes	down	1.27	0.6	5.69	3.36	0.935	4.525		Potri.004G143100.v4.1	Potri.004G143100	Potri.003G122400.v4.1	Potri.003G122400	GRAS family transcription factor	0.59449	-0.750277	0.0138242306462	0.207025	yes	down	2.94	3.38	4.87	5.98	3.16	5.425		-	0.447359	-1.07165	0.0234683	up	5.12	6.82	15.35	11.34	5.97	13.345
Potri.005G007900.v4.1	Potri.005G007900	RNI-like superfamily protein	0.228832	-2.12764	3.29277549E-9	2.15609187288E-6	yes	down	6.91	2.1	26.72	16.36	4.505	21.54		Potri.004G143900.v4.1	Potri.004G143900	Potri.003G124400.v4.1	Potri.003G124400	-	1.69329	0.759826	0.00276928456067	0.0743879129162	yes	up	25.87	24.01	13.91	14.69	24.94	14.3		RING/U-box superfamily protein	1.41929	0.603206	0.0376256276211	down	13.21	15.19	10.92	9.09	14.2	10.005
Potri.005G009300.v4.1	Potri.005G009300	RNI-like superfamily protein	0.300643	-1.73388	0.00367644945865	0.104537	yes	down	0.37	0.29	1.35	0.9	0.33	1.125		Potri.004G146000.v4.1	Potri.004G146000	Potri.003G124700.v4.1	Potri.003G124700	(1 of 1) PTHR12814 - RNA-BINDING PROTEIN NOB1	0.603245	-0.729183	0.00119446165621	0.0413676	yes	down	15.25	14.34	26.86	23.13	14.795	24.995		-	2.33444	1.29602	0.00681679737787	down	9.92	11.16	3.22	5.81	10.54	4.515
Potri.005G009700.v4.1	Potri.005G009700	RNI-like superfamily protein	0.185597	-2.42975	2.10924681477E-8	9.36219586191E-6	yes	down	4.76	2.34	22.08	15.65	3.55	18.865		Potri.004G148200.v4.1	Potri.004G148200	Potri.003G126800.v4.1	Potri.003G126800	-	0.559205	-0.838552	0.00951750249625	0.165338	yes	down	15.89	11.79	19.33	31.11	13.84	25.22		-	1.53467	1.27061	3.14067894437E-6	down	102.62	109.61	89.5	48.79	106.115	69.145
Potri.005G009900.v4.1	Potri.005G009900	-	0.360308	-1.4727	0.0176674391788	0.306002	yes	down	1.08	0.45	2.35	2.08	0.765	2.215		Potri.004G149000.v4.1	Potri.004G149000	Potri.003G127100.v4.1	Potri.003G127100	Haloacid dehalogenase-like hydrolase (HAD) superfamily protein	1.77859	0.830737	0.0021717808013	0.0633819031805	yes	up	10.98	11.83	6.98	6.09	11.405	6.535		-	0.386775	-1.28374	0.000864548000164	up	3.83	4.71	13.08	9	4.27	11.04
Potri.005G011600.v4.1	Potri.005G011600	RNI-like superfamily protein	0.184294	-2.43992	7.67927010627E-10	6.28452267322E-7	yes	down	5.62	2.03	29.01	14.3	3.825	21.655		Potri.004G149100.v4.1	Potri.004G149100	Potri.003G128800.v4.1	Potri.003G128800	-	0.629071	-0.668704	0.0207579872896	0.264533	yes	down	12.07	13.89	24.04	17.99	12.98	21.015		-	0.380157	-1.43926	2.57368180132E-5	up	116.8	126.09	246.7	392.22	121.445	319.46
Potri.005G013100.v4.1	Potri.005G013100	RNI-like superfamily protein	0.186912	-2.41957	4.76189446999E-8	1.97943638699E-5	yes	down	1.51	0.64	8.36	4.83	1.075	6.595		Potri.004G156400.v4.1	Potri.004G156400	Potri.003G132100.v4.1	Potri.003G132100	from the Czech 'roh' meaning 'corner'	1.54917	0.631496	0.0416137569795	0.386782	yes	up	9.29	6.99	5.4	5.3	8.14	5.35		laccase 11	20.5909	4.44649	7.45539449974E-6	down	3.13	1.4	0.09	0.13	2.265	0.11
Potri.005G013200.v4.1	Potri.005G013200	RNI-like superfamily protein	0.210451	-2.24845	3.37022059831E-6	0.000538166689199	yes	down	6.99	3.88	35.95	24.94	5.435	30.445		Potri.004G162600.v4.1	Potri.004G162600	Potri.003G132300.v4.1	Potri.003G132300	1-aminocyclopropane-1-carboxylic acid (acc) synthase 6	0.348604	-1.52034	0.00293897788635	0.0776453138193	yes	down	1.25	1.38	4.95	2.73	1.315	3.84		B-box type zinc finger family protein	1.65586	0.844364	0.0164021998761	down	53.44	35.91	31.78	22.18	44.675	26.98
Potri.005G014300.v4.1	Potri.005G014300	nicotianamine synthase 1	1.54001	0.622936	0.00164099986079	0.0586282460497	yes	up	360.05	324.58	218.72	252.07	342.315	235.395		Potri.004G163300.v4.1	Potri.004G163300	Potri.003G134600.v4.1	Potri.003G134600	-	3.27304	1.71063	0.000130743882226	0.00847945556853	yes	up	33.12	67.58	18.8	12.49	50.35	15.645		arginine decarboxylase 1	1.48306	0.656799	0.0273393244293	down	237.57	284.57	209.96	142.11	261.07	176.035
Potri.005G020200.v4.1	Potri.005G020200	-	9.10103	3.18603	0.000289988186742	0.0160894293102	yes	up	3.06	7.84	1.17	0.12	5.45	0.645		Potri.004G167700.v4.1	Potri.004G167700	Potri.003G134800.v4.1	Potri.003G134800	-	0.164079	-2.60754	0.0146678654147	0.21526	yes	down	0.59	0.63	4.46	2.98	0.61	3.72		-	2.72185	1.52416	1.52835186333E-8	down	1780.52	1419.26	534.27	641.32	1599.89	587.795
Potri.005G024100.v4.1	Potri.005G024100	Calcineurin-like metallo-phosphoesterase superfamily protein	1.5199	0.60398	0.00685808508412	0.164018	yes	up	66.22	76.43	54.32	46.05	71.325	50.185		Potri.004G168600.v4.1	Potri.004G168600	Potri.003G136300.v4.1	Potri.003G136300	cytokinin response factor 1	0.427198	-1.22702	0.0156638941101	0.222641	yes	down	1.13	2.18	3.42	4.47	1.655	3.945		proline-rich protein 4	0.392797	-1.86724	0.0307886563183	up	13	15.03	9.8	61.56	14.015	35.68
Potri.005G024800.v4.1	Potri.005G024800	translationally controlled tumor protein	2.61124	1.38473	0.000935718959434	0.0388962033487	yes	up	188.98	388.15	146.81	89.75	288.565	118.28		Potri.004G168900.v4.1	Potri.004G168900	Potri.003G138600.v4.1	Potri.003G138600	WRKY family transcription factor	3.38479	1.75906	1.65894002987E-6	0.00026269622584	yes	up	113.17	203.13	33.63	56.97	158.15	45.3		Protein of unknown function (DUF803)	0.434623	-1.11912	0.00161873911519	up	3.53	4.78	10.19	8.93	4.155	9.56
Potri.005G025800.v4.1	Potri.005G025800	rapid alkalinization factor 1	1.87406	0.906164	0.0305439888631	0.419888	yes	up	56.13	144.03	61.32	65.3	100.08	63.31		Potri.004G171300.v4.1	Potri.004G171300	Potri.003G140100.v4.1	Potri.003G140100	-	6.81191	2.76806	0.0569784180529	0.446403	yes	up	0.44	2.7	0.23	0.24	1.57	0.235		Amidase family protein	0.553182	-0.783634	0.0294378958598	up	12.39	11.43	17.11	25.95	11.91	21.53
Potri.005G026700.v4.1	Potri.005G026700	soybean gene regulated by cold-2	12.4114	3.6336	0.000103726191537	0.0074421411068	yes	up	59.93	194.35	15.07	6.97	127.14	11.02		Potri.004G174400.v4.1	Potri.004G174400	Potri.003G140400.v4.1	Potri.003G140400	(1 of 1) PF11623 - Protein of unknown function (DUF3252) (DUF3252)	1.66523	0.735725	0.0213446	0.269598	yes	up	21.4	22.33	14.97	11.62	21.865	13.295		myb domain protein 4	0.107102	-3.1402	2.86137293814E-23	up	14.68	10.34	133.24	100.37	12.51	116.805
Potri.005G027100.v4.1	Potri.005G027100	Photosystem II reaction center PsbP family protein	2.34702	1.23083	0.00972345924092	0.207698	yes	up	6.06	9.38	2.9	4.18	7.72	3.54		Potri.004G174800.v4.1	Potri.004G174800	Potri.003G141700.v4.1	Potri.003G141700	(1 of 9) PTHR12446 - TESMIN/TSO1-RELATED	1.64667	0.719555	0.0501115694794	0.421232	yes	up	17.22	13.24	10.06	8.63	15.23	9.345		beta-galactosidase 11	0.289352	-1.69011	0.0127708118888	up	0.54	0.71	3.09	1.23	0.625	2.16
Potri.005G027200.v4.1	Potri.005G027200	-	2.25514	1.17322	3.34003566163E-5	0.00308572835266	yes	up	50.24	72.99	28.62	30.15	61.615	29.385		Potri.004G176300v.4.1	Potri.004G176300	Potri.003G141800.v4.1	Potri.003G141800	Glutaredoxin family protein	2.37665	1.24893	0.00137783786853	0.0456523404773	yes	up	19.95	12	8.24	5.41	15.975	6.825		(1 of 4) PTHR19139//PTHR19139:SF152 - AQUAPORIN TRANSPORTER // AQUAPORIN PIP2-7	0.624089	-0.680177	0.0497393	up	202.88	221.8	350.93	329.55	212.34	340.24
Potri.005G032200.v4.1	Potri.005G032200	-	2.35094	1.23324	1.40439217052E-5	0.0016273549629	yes	up	22.09	27.59	12.66	9.74	24.84	11.2		Potri.004G176400.v4.1	Potri.004G176400	Potri.003G143600.v4.1	Potri.003G143600	heat shock protein 70 (Hsp 70) family protein	0.534423	-0.903945	0.000221529796713	0.0123810541941	yes	down	66.08	70.71	152.16	109.22	68.395	130.69		-	1.5005	0.663107	0.0382810476444	down	16.85	13.37	10.21	9.93	15.11	10.07
Potri.005G032400.v4.1	Potri.005G032400	lipoxygenase 1	4.77669	2.25601	4.97040034535E-5	0.0041191962309	yes	up	9.95	22.22	10.05	5.11	16.085	7.58		Potri.004G179100.v4.1	Potri.004G179100	Potri.003G144000.v4.1	Potri.003G144000	trehalase 1	0.172691	-2.53373	0.0508491351889	0.425696	yes	down	0.62	0	2.76	0.9	0.31	1.83		-	3.78193	2.02508	0.000213461248257	down	6.06	6.08	1.22	1.99	6.07	1.605
Potri.005G032600.v4.1	Potri.005G032600	lipoxygenase 1	3.70696	1.89024	0.00010491565953	0.00748646128545	yes	up	36.14	104.14	22.88	14.86	70.14	18.87		Potri.004G179514.v4.1	Potri.004G179514	Potri.003G144400.v4.1	Potri.003G144400	Transducin/WD40 repeat-like superfamily protein	1.54686	0.629346	0.0441733698889	0.397746	yes	up	12.21	18.32	11.19	9.11	15.265	10.15		ACT-like protein tyrosine kinase family protein	3.38485	1.75799	3.5304245787E-5	down	25.02	30.83	6.18	10.32	27.925	8.25
Potri.005G032700.v4.1	Potri.005G032700	lipoxygenase 1	3.42892	1.77775	1.25584416662E-5	0.00149663968481	yes	up	16.4	32.45	8.95	6.26	24.425	7.605		Potri.004G180500.v4.1	Potri.004G180500	Potri.003G146800.v4.1	Potri.003G146800	cytochrome P450, family 78, subfamily A, polypeptide 6	2.35744	1.23722	0.000153917535684	0.00956040325158	yes	up	7.93	7.67	3	3.74	7.8	3.37		-	0.399136	-1.23871	0.000247154511325	up	18.49	28.62	64.16	53.87	23.555	59.015
Potri.005G035700.v4.1	Potri.005G035700	-	5.59909	2.48519	3.97823858092E-9	2.42283981296E-6	yes	up	16.42	32.02	3.58	5.73	24.22	4.655		Potri.004G181800.v4.1	Potri.004G181800	Potri.003G147300.v4.1	Potri.003G147300	-	0.00717318640851	-7.12317	3.37897333022E-5	0.00306256880525	yes	down	0	0	0.87	1.18	0	1.025		Putative lysine decarboxylase family protein	0.143486	-2.73617	5.29912797912E-5	up	1.37	1.89	6.36	16.36	1.63	11.36
Potri.005G036800.v4.1	Potri.005G036800	carbon/nitrogen insensitive 1	14.0986	3.81748	0.00126292570302	0.0485436580321	yes	up	26.66	109.18	8.06	2.34	67.92	5.2		Potri.004G181900.v4.1	Potri.004G181900	Potri.003G149000.v4.1	Potri.003G149000	LOB domain-containing protein 4	1.79412	0.843274	0.0169833271685	0.233912	yes	up	9.54	7.54	4.72	4.95	8.54	4.835		-	2.82344	1.60637	0.0176876463524	down	13.05	24.53	10.57	2.74	18.79	6.655
Potri.005G039900.v4.1	Potri.005G039900	Major facilitator superfamily protein	1.84747	0.885548	0.00676929944213	0.162488	yes	up	10.78	8.76	5.1	6.43	9.77	5.765		Potri.004G182000.v4.1	Potri.004G182000	Potri.003G150000.v4.1	Potri.003G150000	-	1.85717	0.893106	0.0431005562069	0.393333	yes	up	51.2	136.39	49.11	54.61	93.795	51.86		basic chitinase	0.350812	-1.44392	0.000672335325973	up	10.9	6.16	21.06	27.57	8.53	24.315
Potri.005G052700.v4.1	Potri.005G052700	-	4.64428	2.21545	0.000562267206696	0.0268208626757	yes	up	1.03	0.99	0.22	0.24	1.01	0.23		Potri.004G182100.v4.1	Potri.004G182100	Potri.003G150100.v4.1	Potri.003G150100	-	2.19124	1.13175	0.0201994114717	0.260521	yes	up	10.42	25.52	10.74	14.34	17.97	12.54		-	0.0577108	-4.07493	0.000610432805268	up	0.97	0.83	0.91	30.28	0.9	15.595
Potri.005G056700.v4.1	Potri.005G056700	-	3.71553	1.89357	0.0115290821228	0.231365	yes	up	0.82	2.26	0.52	0.35	1.54	0.435		Potri.004G185300.v4.1	Potri.004G185300	Potri.003G150600.v4.1	Potri.003G150600	oleosin3	0.19579	-2.35262	0.00132032348642	0.0442748475781	yes	down	1.71	0.91	9.12	4.42	1.31	6.77		cytochrome P450, family 94, subfamily C, polypeptide 1	0.322048	-1.53644	0.0253139028484	up	5.09	26.49	56.29	41.77	15.79	49.03
Potri.005G056800.v4.1	Potri.005G056800	-	5.55104	2.47276	0.000685266061745	0.0312643686846	yes	up	2.99	12.96	1.06	1.45	7.975	1.255		Potri.004G185501.v4.1	Potri.004G185501	Potri.003G150700.v4.1	Potri.003G150700	-	0.270924	-1.88404	0.000127595163826	0.00834999677968	yes	down	18.02	57.38	146.03	139.19	37.7	142.61		-	6.375	2.7806	0.000726716807508	down	4.39	21.62	3.3	0.78	13.005	2.04
Potri.005G057000.v4.1	Potri.005G057000	-	4.9095	2.29558	0.0179270951895	0.308054	yes	up	0.33	1.49	0.18	0.22	0.91	0.2		Potri.004G187500.v4.1	Potri.004G187500	Potri.003G151000.v4.1	Potri.003G151000	Integrase-type DNA-binding superfamily protein	0.0648944143722	-3.94576	6.1295937279E-23	1.96553084877E-19	yes	down	3.64	1.66	38.94	43.97	2.65	41.455		Stress responsive A/B Barrel Domain	1.79107	0.93328	0.0113104789419	down	580.54	613.69	440.88	225.89	597.115	333.385
Potri.005G057600.v4.1	Potri.005G057600	Transducin/WD40 repeat-like superfamily protein	0.440589	-1.18249	0.0367443815706	0.47173	yes	down	0.94	0.48	1.98	1.42	0.71	1.7		Potri.004G187700.v4.1	Potri.004G187700	Potri.003G153266.v4.1	Potri.003G153266	-	0.401185	-1.31766	0.00380771334784	0.0913643983294	yes	down	4.61	5.83	11.73	14.11	5.22	12.92		phosphoglycerate/bisphosphoglycerate mutase family protein	1.59803	0.743955	0.0343214977646	down	14.83	11.09	9.28	6.94	12.96	8.11
Potri.005G059900.v4.1	Potri.005G059900	-	5.23259	2.38753	0.0371668023455	0.475024	yes	up	0.25	0.33	0.08	0.04	0.29	0.06		Potri.004G188600.v4.1	Potri.004G188600	Potri.003G155700.v4.1	Potri.003G155700	myb domain protein 67	0.245176	-2.02811	0.000624843797096	0.0256466	yes	down	0.88	1.06	5	3.04	0.97	4.02		(1 of 1) PTHR33270:SF3 - EXPRESSED PROTEIN	1.44317	0.612538	0.0340726045177	down	258	354.67	210.47	214.06	306.335	212.265
Potri.005G060700.v4.1	Potri.005G060700	tracheary element differentiation-related 7	0.352517	-1.50424	0.000789302112615	0.0345875052672	yes	down	3.82	4.36	9.56	15	4.09	12.28		Potri.004G189800.v4.1	Potri.004G189800	Potri.003G157300.v4.1	Potri.003G157300	Leucine-rich receptor-like protein kinase family protein	1.7305	0.791186	0.0136305590034	0.205759	yes	up	19.31	11.23	9.1	8.87	15.27	8.985		Phototropic-responsive NPH3 family protein	0.394834	-1.25735	0.0106321245698	up	1.14	1	3.23	2.19	1.07	2.71
Potri.005G061500.v4.1	Potri.005G061500	Plant invertase/pectin methylesterase inhibitor superfamily	2.09004	1.06353	0.000522734975316	0.0252184148329	yes	up	25.1	20.04	9.3	13.41	22.57	11.355		Potri.004G192100.v4.1	Potri.004G192100	Potri.003G157401.v4.1	Potri.003G157401	-	1.72149	0.783662	0.0457702143024	0.405156	yes	up	4.79	4.51	2.76	2.54	4.65	2.65		-	0.298915	-1.75524	0.0303269558792	up	7.23	6	40.23	4.03	6.615	22.13
Potri.005G061860.v4.1	Potri.005G061860	-	0.641891	-0.639599	0.0149366127385	0.277026	yes	down	1.95	1.63	3.12	2.8	1.79	2.96		Potri.004G197500.v4.1	Potri.004G197500	Potri.003G159700.v4.1	Potri.003G159700	-	0.261537	-1.93491	1.15198946804E-10	5.57584638183E-8	yes	down	46.41	62.43	171.61	251.92	54.42	211.765		Leucine-rich repeat protein kinase family protein	2.0219	1.09139	0.0247934	down	1.5	1.27	0.73	0.64	1.385	0.685
Potri.005G062900.v4.1	Potri.005G062900	golgi nucleotide sugar transporter 1	1.605	0.682571	0.00794197526283	0.181329	yes	up	41.68	50.17	32.29	24.95	45.925	28.62		Potri.004G197900.v4.1	Potri.004G197900	Potri.003G160400.v4.1	Potri.003G160400	-	4.98943	2.31887	2.7085927661E-6	0.000383375635621	yes	up	24.92	70.1	8.63	10.87	47.51	9.75		-	0.700479	-0.632774	0.0209966745563	up	7.27	10.27	13.17	11.87	8.77	12.52
Potri.005G063200.v4.1	Potri.005G063200	myb domain protein 69	1.69111	0.757973	0.0363552450768	0.46877	yes	up	5.6	5.26	3.07	3.74	5.43	3.405		Potri.004G202400.v4.1	Potri.004G202400	Potri.003G162000.v4.1	Potri.003G162000	-	0.617657	-0.695122	0.00854308184194	0.153234	yes	down	13.05	10.05	19.23	19.36	11.55	19.295		Glycosyl hydrolase superfamily protein	0.583998	-0.718451	0.0175806924288	up	26.42	20.44	35.1	45.14	23.43	40.12
Potri.005G064100.v4.1	Potri.005G064100	-	0.453939	-1.13943	0.0101091276285	0.213154	yes	down	3.02	3.88	8.38	7.79	3.45	8.085		Potri.004G203400.v4.1	Potri.004G203400	Potri.003G162500.v4.1	Potri.003G162500	related to AP2 6l	0.123153	-3.02148	0.00497857080774	0.108325	yes	down	0.11	0.18	1.31	1.14	0.145	1.225		bZIP transcription factor family protein	1.95924	1.05347	0.00165433175606	down	20.33	15.72	10.93	7.47	18.025	9.2
Potri.005G064875.v4.1	Potri.005G064875	-	1.9121	0.935155	0.0290012946571	0.407221	yes	up	2.42	3.3	1.6	1.56	2.86	1.58		Potri.004G205000.v4.1	Potri.004G205000	Potri.003G164200.v4.1	Potri.003G164200	-	2.4043	1.26562	0.000609523009972	0.0251788949675	yes	up	15.85	10.69	5.36	5.83	13.27	5.595		-	0.404034	-1.22873	0.00162745611779	up	4.86	7.96	14.05	17.68	6.41	15.865
Potri.005G068700.v4.1	Potri.005G068700	alpha/beta-Hydrolases superfamily protein	3.5335	1.8211	3.22525750173E-5	0.00302441947531	yes	up	31.92	55.84	17.88	8.7	43.88	13.29		Potri.004G208700.v4.1	Potri.004G208700	Potri.003G165000.v4.1	Potri.003G165000	jasmonate-zim-domain protein 10	0.347762	-1.52383	0.00179489467303	0.0555421387783	yes	down	18.87	54.47	89.11	125.52	36.67	107.315		-	0.391171	-1.23145	0.0274889521985	up	2.6	3.78	11.45	4.86	3.19	8.155
Potri.005G069500.v4.1	Potri.005G069500	-	2.7379	1.45307	0.0117321674116	0.234	yes	up	17.68	64.83	19.3	13.09	41.255	16.195		Potri.004G210600.v4.1	Potri.004G210600	Potri.003G165200.v4.1	Potri.003G165200	Uncharacterised conserved protein UCP015417, vWA	0.566347	-0.820241	0.0314886092096	0.334622	yes	down	1.54	1.73	2.92	2.98	1.635	2.95		FASCICLIN-like arabinogalactan-protein 12	0.316297	-1.57465	0.0015833682498	up	13.19	33.35	67.29	79.85	23.27	73.57
Potri.005G070900.v4.1	Potri.005G070900	diacylglycerol kinase 2	2.31474	1.21085	0.000234687651306	0.0136458119947	yes	up	11.64	14.6	7.41	4.82	13.12	6.115		Potri.004G212000.v4.1	Potri.004G212000	Potri.003G166500.v4.1	Potri.003G166500	NAC domain containing protein 83	1.84788	0.885871	0.000127551011853	0.00834999677968	yes	up	56.2	48.37	25.96	31.74	52.285	28.85		glycosyltransferase family protein 2	0.158416	-2.57976	0.0193793488473	up	0.09	0.07	0.69	0.32	0.08	0.505
Potri.005G071400.v4.1	Potri.005G071400	-	2.47886	1.30968	0.0053863437625	0.136684	yes	up	12.17	11.5	3.52	6.58	11.835	5.05		Potri.004G212200.v4.1	Potri.004G212200	Potri.003G167100.v4.1	Potri.003G167100	Pollen Ole e 1 allergen and extensin family protein	2.27582	1.18639	0.000435629538008	0.0198847055846	yes	up	38.85	26.12	16.99	11.95	32.485	14.47		Putative lysine decarboxylase family protein	3.10901	1.73295	0.0108969887369	down	7.71	7.12	3.75	1.02	7.415	2.385
Potri.005G074500.v4.1	Potri.005G074500	myb domain protein 93	4.02682	2.00964	0.0375827503363	0.47824	yes	up	2.14	0.81	0.38	0.39	1.475	0.385		Potri.004G212800.v4.1	Potri.004G212800	Potri.003G167400.v4.1	Potri.003G167400	SAUR-like auxin-responsive protein family	1.76832	0.822379	0.0130853	0.201245	yes	up	63.28	90.77	44.43	42.69	77.025	43.56		alpha carbonic anhydrase 7	3.9108	2.05847	0.00100302156156	down	9.79	6.87	3.19	1.07	8.33	2.13
Potri.005G076100.v4.1	Potri.005G076100	-	8.5442	3.09495	2.78081300974E-5	0.00271731086191	yes	up	6.96	35.01	2.39	2.89	20.985	2.64		Potri.004G212900.v4.1	Potri.004G212900	Potri.003G168500.v4.1	Potri.003G168500	-	1.5827	0.662386	0.00536048538906	0.113553	yes	up	25.25	21.95	15.61	14.74	23.6	15.175		-	2.55326	1.40827	0.000422491088771	down	257.3	202.67	118.32	61.83	229.985	90.075
Potri.005G076500.v4.1	Potri.005G076500	(1 of 1) KOG3116 - Predicted C3H1-type Zn-finger protein	2.27495	1.18583	0.00437538796068	0.117946	yes	up	19.34	42.65	15.49	13.71	30.995	14.6		Potri.004G215400.v4.1	Potri.004G215400	Potri.003G168800.v4.1	Potri.003G168800	dihydrosphingosine phosphate lyase	0.614678	-0.702096	0.00243449571363	0.0682314566929	yes	down	25.09	30.29	43.83	48.28	27.69	46.055		serine carboxypeptidase-like 47	0.495904	-0.927857	0.00939617472775	up	4.78	4.3	10.42	7.89	4.54	9.155
Potri.005G083400.v4.1	Potri.005G083400	-	3.2151	1.68487	0.000569728576513	0.0270781342318	yes	up	15.8	8.42	4.26	3.69	12.11	3.975		Potri.004G217800.v4.1	Potri.004G217800	Potri.003G170300.v4.1	Potri.003G170300	-	0.278008	-1.8468	4.19370508097E-17	4.67743984531E-14	yes	down	15.39	15.35	46.18	45.56	15.37	45.87		T-complex protein 11	0.627897	-0.588868	0.0190411777937	up	61.98	64.56	114.88	86.65	63.27	100.765
Potri.005G084500.v4.1	Potri.005G084500	cytochrome P450, family 78, subfamily A, polypeptide 7	0.00147595	-9.40414	0.000159564145173	0.0103432322618	yes	down	0	0	7.17	1.29	0	4.23		Potri.004G220400.v4.1	Potri.004G220400	Potri.003G173900.v4.1	Potri.003G173900	heat shock protein 60	0.542411	-0.88254	0.000111941641406	0.0076987638793	yes	down	10.46	11.04	21.5	18.9	10.75	20.2		-	5.21866	2.48342	0.0154335598661	down	9.73	45.64	9.69	0.92	27.685	5.305
Potri.005G084600.v4.1	Potri.005G084600	shikimate kinase 2	1.64441	0.717567	0.0283902	0.402834	yes	up	11.48	16.11	9.31	8.71	13.795	9.01		Potri.004G220700.v4.1	Potri.004G220700	Potri.003G176900.v4.1	Potri.003G176900	Chalcone and stilbene synthase family protein	7.00006	2.80737	0.0542350283772	0.438274	yes	up	0.21	1.67	0.05	0.21	0.94	0.13		-	4.43782	2.2772	0.0224991786748	down	4.75	21.3	5.25	0.62	13.025	2.935
Potri.005G084700.v4.1	Potri.005G084700	(1 of 11) PF05627 - Cleavage site for pathogenic type III effector avirulence factor Avr (AvrRpt-cleavage)	2.50671	1.3258	6.30659573134E-5	0.00491328166896	yes	up	73.87	106.84	45.98	33.83	90.355	39.905		Potri.004G223500.v4.1	Potri.004G223500	Potri.003G178500.v4.1	Potri.003G178500	-	2.84959	1.51075	8.55813043583E-5	0.00630867011696	yes	up	14.98	15.67	6.43	4.46	15.325	5.445		Protein of unknown function (DUF679)	3.51008	1.91548	0.0104944339656	down	6.73	10.68	3.94	1.02	8.705	2.48
Potri.005G087400.v4.1	Potri.005G087400	-	24.6318	4.62245	7.83283539677E-8	2.93037561958E-5	yes	up	4.45	25.65	1.09	0.3	15.05	0.695		Potri.004G231200.v4.1	Potri.004G231200	Potri.003G179500.v4.1	Potri.003G179500	-	2.04867	1.03469	0.0319331245289	0.337277	yes	up	3.63	3.02	1.82	1.47	3.325	1.645		-	1.44342	0.892954	0.00575433792556	down	28.12	12.7	13.1	15.18	20.41	14.14
Potri.005G092800.v4.1	Potri.005G092800	Peptidoglycan-binding LysM domain-containing protein	3.10899	1.63645	1.66713938007E-10	1.66555167111E-7	yes	up	25.38	30.57	10.25	9.24	27.975	9.745		Potri.004G231300.v4.1	Potri.004G231300	Potri.003G181600.v4.1	Potri.003G181600	-	0.43739	-1.19301	0.00104607452969	0.0377425455837	yes	down	6.93	3.81	10.5	14.41	5.37	12.455		-	1.83518	1.19851	0.00492215746728	down	10.15	8.11	6.38	3.57	9.13	4.975
Potri.005G095250.v4.1	Potri.005G095250	-	4.59338	2.19956	0.0056881246862	0.142138	yes	up	3.65	8.76	2.41	0.53	6.205	1.47		Potri.004G231600.v4.1	Potri.004G231600	Potri.003G183900.v4.1	Potri.003G183900	hydroxycinnamoyl-CoA shikimate/quinate hydroxycinnamoyl transferase	2.36435	1.24144	2.3239370192E-7	5.00974423139E-5	yes	up	152.37	123.89	51.59	66.88	138.13	59.235		-	1.79553	0.931078	0.000145110818786	down	104.57	95.38	53.78	57.58	99.975	55.68
Potri.005G096400.v4.1	Potri.005G096400	SAUR-like auxin-responsive protein family	0.452351	-1.14449	0.00845154370235	0.188991	yes	down	19.09	8.38	30.75	33.17	13.735	31.96		Potri.004G232301.v4.1	Potri.004G232301	Potri.003G184200.v4.1	Potri.003G184200	-	2.7955	1.48311	0.0362449223309	0.360944	yes	up	1.53	4.27	1.03	1.09	2.9	1.06		-	2.46061	1.36858	8.14509224337E-6	down	14.54	12.01	4.91	5.88	13.275	5.395
Potri.005G099300.v4.1	Potri.005G099300	Auxin efflux carrier family protein	2.00797	1.00574	0.0137833029449	0.262701	yes	up	13.55	27.18	12.05	10.23	20.365	11.14		Potri.004G233000.v4.1	Potri.004G233000	Potri.003G184501.v4.1	Potri.003G184501	-	0.179279	-2.47972	0.000231761870127	0.0127145031467	yes	down	0.7	2.21	7	9.02	1.455	8.01		U-box domain-containing protein kinase family protein	0.54142	-0.805236	0.0189417410979	up	5.36	7.45	11.26	12.4	6.405	11.83
Potri.005G100700.v4.1	Potri.005G100700	-	2.38226	1.25233	0.0329173803293	0.440041	yes	up	61.08	187.39	79.12	33	124.235	56.06		Potri.004G234900.v4.1	Potri.004G234900	Potri.003G184601.v4.1	Potri.003G184601	-	0.130083	-2.9425	0.000880521647679	0.0331202666098	yes	down	0.42	4	13.6	20.65	2.21	17.125		Long-chain fatty alcohol dehydrogenase family protein	2.75728	1.52848	0.000155526435212	down	75.15	40.38	17.65	24.25	57.765	20.95
Potri.005G107300.v4.1	Potri.005G107300	-	2.00302	1.00218	0.00712905318598	0.168098	yes	up	13.67	10.48	5.59	7.16	12.075	6.375		Potri.004G236500.v4.1	Potri.004G236500	Potri.003G188200.v4.1	Potri.003G188200	-	1.73401	0.794113	0.0492771781568	0.417594	yes	up	4.53	7.46	3.76	3.31	5.995	3.535		ATP-binding cassette 14	2.45516	1.35161	0.0155903223472	down	13.23	4.84	3	4.36	9.035	3.68
Potri.005G107700.v4.1	Potri.005G107700	-	8.34511	3.06093	5.13979154255E-8	2.10313845182E-5	yes	up	90.23	333.58	31.49	23.08	211.905	27.285		Potri.005G001500.v4.1	Potri.005G001500	Potri.003G189066.v4.1	Potri.003G189066	-	0.44738	-1.16043	0.0382771920902	0.370538	yes	down	2.14	3.72	4.29	5.92	2.93	5.105		Pectinacetylesterase family protein	0.450507	-1.07612	0.00579927513753	up	14.81	21.19	31.51	48.4	18	39.955
Potri.005G108200.v4.1	Potri.005G108200	NEP-interacting protein 2	2.11745	1.08233	0.00324514014831	0.0957023988782	yes	up	60.13	113.05	42.83	44.97	86.59	43.9		Potri.005G004800.v4.1	Potri.005G004800	Potri.003G190400.v4.1	Potri.003G190400	-	0.287543	-1.79815	0.0366232267519	0.362617	yes	down	0.65	0.4	1.83	1.8	0.525	1.815		-	2.01948	1.11138	0.0339434481796	down	71.63	63.13	49.61	17.12	67.38	33.365
Potri.005G108700.v4.1	Potri.005G108700	Eukaryotic aspartyl protease family protein	2.15556	1.10806	0.00192064731887	0.0659212476887	yes	up	22.54	38.72	17.04	13.3	30.63	15.17		Potri.005G007600.v4.1	Potri.005G007600	Potri.003G192300.v4.1	Potri.003G192300	-	1.57203	0.65263	0.0118950303607	0.191908	yes	up	18.47	14.6	10.43	11.09	16.535	10.76		RNI-like superfamily protein	0.28725	-1.69687	0.00217485067319	up	1.27	0.6	4.1	2.41	0.935	3.255
Potri.005G109200.v4.1	Potri.005G109200	-	5.58643	2.48193	7.79408768268E-6	0.00101548043897	yes	up	7.71	10.46	2.7	0.78	9.085	1.74		Potri.005G007900.v4.1	Potri.005G007900	Potri.003G192500.v4.1	Potri.003G192500	nodulin MtN21 /EamA-like transporter family protein	2.7235	1.44546	1.35202589682E-5	0.00142241956526	yes	up	94.3	71.85	22.72	39.28	83.075	31		RNI-like superfamily protein	0.221921	-1.80201	2.76682604166E-6	up	6.91	2.1	24.42	16.18	4.505	20.3
Potri.005G113000.v4.1	Potri.005G113000	armadillo repeat only 2	2.01728	1.01241	0.00499270949195	0.129326	yes	up	15.46	27.54	12.42	10.34	21.5	11.38		Potri.005G009300.v4.1	Potri.005G009300	Potri.003G192600.v4.1	Potri.003G192600	-	3.32595	1.73377	0.0359038773514	0.358595	yes	up	2.9	4.17	1.82	0.38	3.535	1.1		RNI-like superfamily protein	0.177419	-2.48666	1.56651260479E-5	up	0.37	0.29	2.27	1.45	0.33	1.86
Potri.005G113600.v4.1	Potri.005G113600	calcium-dependent protein kinase 28	3.22557	1.68955	5.70174960546E-5	0.00456628191645	yes	up	115.53	227.48	72.78	40.6	171.505	56.69		Potri.005G009700.v4.1	Potri.005G009700	Potri.003G192650.v4.1	Potri.003G192650	-	3.69024	1.88371	0.000267034441838	0.0140951327911	yes	up	19.75	23.75	9.04	2.99	21.75	6.015		RNI-like superfamily protein	0.218798	-2.06942	3.99831107117E-5	up	4.76	2.34	22.43	10.02	3.55	16.225
Potri.005G119200.v4.1	Potri.005G119200	P-loop containing nucleoside triphosphate hydrolases superfamily protein	4.95845	2.30989	0.00934711569079	0.201301	yes	up	72.65	236.45	43.52	23.51	154.55	33.515		Potri.005G011600.v4.1	Potri.005G011600	Potri.003G193500.v4.1	Potri.003G193500	sulfotransferase 2B	0.0450376134886	-4.47273	4.11070313136E-10	1.78731978693E-7	yes	down	0.18	1.2	10.64	20.52	0.69	15.58		RNI-like superfamily protein	0.264614	-2.2354	2.22331983381E-8	up	5.62	2.03	17.15	11.76	3.825	14.455
Potri.005G119800.v4.1	Potri.005G119800	HOPZ-ACTIVATED RESISTANCE 1	3.04579	1.60681	0.00028630421957	0.0159190652741	yes	up	25.02	52.82	17.53	9.86	38.92	13.695		Potri.005G013100.v4.1	Potri.005G013100	Potri.003G194700.v4.1	Potri.003G194700	sigma factor binding protein 1	1.9715	0.979293	0.0268223064267	0.306745	yes	up	38.05	80.28	24.07	36.95	59.165	30.51		RNI-like superfamily protein	0.222337	-2.02199	0.000364785798201	up	1.51	0.64	6.63	3.04	1.075	4.835
Potri.005G122400.v4.1	Potri.005G122400	late embryogenesis abundant domain-containing protein / LEA domain-containing protein	0.538977	-0.891703	0.00162007898624	0.0584388822201	yes	down	7.85	8.01	14.17	17.35	7.93	15.76		Potri.005G013200.v4.1	Potri.005G013200	Potri.003G195500.v4.1	Potri.003G195500	Eukaryotic aspartyl protease family protein	0.605565	-0.723646	0.0302586038344	0.327107	yes	down	3.81	4.53	9.06	5.66	4.17	7.36		RNI-like superfamily protein	0.255945	-1.69899	0.00482685415955	up	6.99	3.88	25.27	17.2	5.435	21.235
Potri.005G127200.v4.1	Potri.005G127200	Protein of unknown function (DUF677)	2.46171	1.29966	0.00273488141168	0.0848590929017	yes	up	7.98	14.72	5.79	4.05	11.35	4.92		Potri.005G014300.v4.1	Potri.005G014300	Potri.003G196600.v4.1	Potri.003G196600	Concanavalin A-like lectin protein kinase family protein	2.28702	1.19347	0.0344299211466	0.351873	yes	up	2.38	5.79	1.52	2.15	4.085	1.835		nicotianamine synthase 1	3.6621	1.92626	0.00422619236214	down	360.05	324.58	30.2	156.75	342.315	93.475
Potri.005G127300.v4.1	Potri.005G127300	Protein of unknown function (DUF677)	2.13748	1.09591	0.0314542308317	0.427021	yes	up	2.97	3.95	2.06	1.33	3.46	1.695		Potri.005G020900.v4.1	Potri.005G020900	Potri.003G197333.v4.1	Potri.003G197333	Major facilitator superfamily protein	1.854	0.890641	0.0031537700932	0.0811717678736	yes	up	20.06	15.28	8.26	11.15	17.67	9.705		Drought-responsive family protein	1.72998	0.880283	0.0111468541029	down	482.23	391.46	196.97	308.06	436.845	252.515
Potri.005G127401.v4.1	Potri.005G127401	Protein of unknown function (DUF677)	2.81332	1.49227	0.000771770228667	0.0341404032911	yes	up	21.09	46.12	11.14	6.35	33.605	8.745		Potri.005G021200.v4.1	Potri.005G021200	Potri.003G204100.v4.1	Potri.003G204100	Tetratricopeptide repeat (TPR)-like superfamily protein	0.506	-0.982791	0.0449689	0.401527	yes	down	1.31	1.02	2.18	2.51	1.165	2.345		Protein phosphatase 2C family protein	0.575469	-0.730621	0.0128601571615	up	33.33	31.37	48.33	64.1	32.35	56.215
Potri.005G135100.v4.1	Potri.005G135100	mitogen-activated protein kinase kinase kinase 5	1.56174	0.643154	0.0321859728551	0.434702	yes	up	9.38	12.68	8.33	6.73	11.03	7.53		Potri.005G022600.v4.1	Potri.005G022600	Potri.003G204400.v4.1	Potri.003G204400	-	1.5544	0.636359	0.0184522435743	0.246411	yes	up	18.54	17.42	13.09	10.44	17.98	11.765		F-box family protein	0.504948	-0.946769	0.00454001797515	up	18.69	17.03	28.18	42.56	17.86	35.37
Potri.005G139200.v4.1	Potri.005G139200	mitogen-activated protein kinase kinase kinase 21	4.22818	2.08004	0.00734316082897	0.171699	yes	up	2.36	8.77	1.92	0.91	5.565	1.415		Potri.005G024250.v4.1	Potri.005G024250	Potri.003G205800.v4.1	Potri.003G205800	Protein kinase superfamily protein	1.56852	0.649404	0.0336397122477	0.346588	yes	up	15.33	12.04	9.84	7.9	13.685	8.87		Dormancy/auxin associated family protein	2.0698	1.13111	4.02127487154E-6	down	210.25	235.44	107.7	107.63	222.845	107.665
Potri.005G139300.v4.1	Potri.005G139300	mitogen-activated protein kinase kinase kinase 21	24.8904	4.63752	0.00874419526082	0.193243	yes	up	11.64	75.94	3.55	0.27	43.79	1.91		Potri.005G025200.v4.1	Potri.005G025200	Potri.003G206501.v4.1	Potri.003G206501	(1 of 1) PF03140//PF05903 - Plant protein of unknown function (DUF247) // PPPDE putative peptidase domain (Peptidase_C97)	0.37519	-1.41431	0.00233396954806	0.0665247614896	yes	down	3.42	4.24	6.45	14.12	3.83	10.285		Protein of unknown function (DUF1624)	0.464751	-1.02674	0.000259105378794	up	25.55	19.08	50.26	45.77	22.315	48.015
Potri.005G140900.v4.1	Potri.005G140900	cooperatively regulated by ethylene and jasmonate 1	1.84831	0.886209	0.00211117911287	0.0709724757482	yes	up	24.61	22.36	15.49	11.48	23.485	13.485		Potri.005G026700.v4.1	Potri.005G026700	Potri.003G206601.v4.1	Potri.003G206601	(1 of 1) PF03140//PF05903 - Plant protein of unknown function (DUF247) // PPPDE putative peptidase domain (Peptidase_C97)	0.481518	-1.05434	0.0325195778591	0.339945	yes	down	5.32	10.91	10.6	21.51	8.115	16.055		soybean gene regulated by cold-2	3.47425	1.90775	0.00468652514477	down	59.93	194.35	55.59	17.6	127.14	36.595
Potri.005G141800.v4.1	Potri.005G141800	VIER F-box proteine 2	3.0985	1.63157	5.05881060132E-5	0.00417918397563	yes	up	18.04	33.54	10.65	7.15	25.79	8.9		Potri.005G027600.v4.1	Potri.005G027600	Potri.003G207600.v4.1	Potri.003G207600	-	0.466886	-1.09886	0.00299489474997	0.078798	yes	down	3.26	5.12	9.88	8.13	4.19	9.005		-	0.471206	-1.01804	0.00109043858575	up	5.93	6.18	11.17	14.53	6.055	12.85
Potri.005G144200.v4.1	Potri.005G144200	-	0.609773	-0.713657	0.0290783596975	0.407221	yes	down	3.62	2.83	6.14	5.05	3.225	5.595		Potri.005G028000.v4.1	Potri.005G028000	Potri.003G208600.v4.1	Potri.003G208600	(1 of 1) PF03140//PF05903 - Plant protein of unknown function (DUF247) // PPPDE putative peptidase domain (Peptidase_C97)	0.665137	-0.588277	0.0261083281289	0.302783	yes	down	17.49	15.06	23.26	26.74	16.275	25		-	0.445601	-1.07171	0.0400614636946	up	4.74	12.38	20.7	17.72	8.56	19.21
Potri.005G157300.v4.1	Potri.005G157300	uncoupling protein 5	5.9082	2.56272	5.14664634967E-7	0.000118228398776	yes	up	12.68	33.68	4.73	3.68	23.18	4.205		Potri.005G030271.v4.1	Potri.005G030271	Potri.003G215400.v4.1	Potri.003G215400	-	1.70484	0.769638	0.0659068239438	0.478412	yes	up	3.75	4.89	2.23	2.8	4.32	2.515		P-loop containing nucleoside triphosphate hydrolases superfamily protein	0.489205	-0.940917	0.0358687050481	up	34.39	50.81	122.99	51.17	42.6	87.08
Potri.005G158400.v4.1	Potri.005G158400	-	1.70577	0.770424	0.0256941340664	0.379942	yes	up	52.37	75.2	42.78	36.64	63.785	39.71		Potri.005G031899.v4.1	Potri.005G031899	Potri.003G223800.v4.1	Potri.003G223800	P-loop containing nucleoside triphosphate hydrolases superfamily protein	0.600276	-0.736302	0.00223113840767	0.0643094309797	yes	down	13.34	9.99	19.26	20.4	11.665	19.83		Disease resistance protein (TIR-NBS-LRR class) family	0.438146	-1.07455	0.0135685750743	up	50.2	74.93	194.73	90.86	62.565	142.795
Potri.005G158600.v4.1	Potri.005G158600	Protein kinase superfamily protein	1.58996	0.668991	0.0180055081615	0.308484	yes	up	7.28	7.96	5.48	4.7	7.62	5.09		Potri.005G036300.v4.1	Potri.005G036300	Potri.004G001000.v4.1	Potri.004G001000	Leucine-rich repeat (LRR) family protein	1.8398	0.879547	0.064045	0.471601	yes	up	3.16	3.38	2.27	1.35	3.27	1.81		Heavy metal transport/detoxification superfamily protein	0.397324	-1.25272	9.82127689711E-6	up	11.21	13.44	29.39	32.65	12.325	31.02
Potri.005G161100.v4.1	Potri.005G161100	-	2.36288	1.24054	0.00549201866481	0.138961	yes	up	129.92	330.87	103.72	104.91	230.395	104.315		Potri.005G036400.v4.1	Potri.005G036400	Potri.004G001800.v4.1	Potri.004G001800	(1 of 2) PTHR31903:SF6 - F12F1.11-RELATED	1.7442	0.802565	0.0312433212994	0.333258	yes	up	23.35	14.01	11.74	9.94	18.68	10.84		-	1.79967	0.847646	0.00559794771264	down	11.16	10.49	6.45	5.58	10.825	6.015
Potri.005G163000.v4.1	Potri.005G163000	-	10.6093	3.40726	1.4071076832E-8	6.5802385728E-6	yes	up	5.77	15.95	1.42	0.77	10.86	1.095		Potri.005G037000.v4.1	Potri.005G037000	Potri.004G004100.v4.1	Potri.004G004100	-	2.09595	1.06761	0.0305212	0.328423	yes	up	11.95	12.68	6.83	4.98	12.315	5.905		Major facilitator superfamily protein	1.70193	0.839531	0.00197448904819	down	27.78	25.95	15.15	16.42	26.865	15.785
Potri.005G163300.v4.1	Potri.005G163300	-	14.0054	3.80791	0.00224087	0.0738194244225	yes	up	69.18	522.87	21.62	24.03	296.025	22.825		Potri.005G037300.v4.1	Potri.005G037300	Potri.004G005900.v4.1	Potri.004G005900	ERD (early-responsive to dehydration stress) family protein	0.630589	-0.665228	0.0238994265991	0.287603	yes	down	53.74	49.47	63.21	103.46	51.605	83.335		-	1.91264	1.05075	0.00687479094712	down	30.69	34.99	18.75	15.59	32.84	17.17
Potri.005G163500.v4.1	Potri.005G163500	-	19.069	4.25316	0.00140464406328	0.0527003133654	yes	up	180.65	1469.16	48.14	46.31	824.905	47.225		Potri.005G038800.v4.1	Potri.005G038800	Potri.004G009600.v4.1	Potri.004G009600	Glycine cleavage T-protein family	1.65313	0.725197	0.000517655094534	0.0224693843318	yes	up	183.93	153.75	95.44	103.01	168.84	99.225		GDSL-like Lipase/Acylhydrolase superfamily protein	1.48824	0.633717	0.0167160514463	down	45.17	48.47	30.54	32.38	46.82	31.46
Potri.005G163600.v4.1	Potri.005G163600	-	11.8544	3.56735	0.00137547245006	0.0518285935572	yes	up	41.67	236.86	12.37	12.92	139.265	12.645		Potri.005G039900.v4.1	Potri.005G039900	Potri.004G010500.v4.1	Potri.004G010500	O-Glycosyl hydrolases family 17 protein	1.61968	0.695711	0.0224317749768	0.277723	yes	up	9.38	8.81	4.85	6.5	9.095	5.675		Major facilitator superfamily protein	1.97773	1.066	0.0303541479662	down	10.78	8.76	6.77	3.11	9.77	4.94
Potri.005G163700.v4.1	Potri.005G163700	-	15.7821	3.98022	0.00279164724197	0.0862118608168	yes	up	47.48	426.35	18.62	13.75	236.915	16.185		Potri.005G040200.v4.1	Potri.005G040200	Potri.004G012700.v4.1	Potri.004G012700	P-loop containing nucleoside triphosphate hydrolases superfamily protein	2.8321	1.50187	0.0149059648441	0.21751	yes	up	2.55	2.24	0.93	0.77	2.395	0.85		-	0.136139	-2.80509	0.000186342795647	up	0.2	0.35	2.51	1.53	0.275	2.02
Potri.005G164000.v4.1	Potri.005G164000	Outer arm dynein light chain 1 protein	1.73632	0.796032	0.00151822178677	0.0555295979774	yes	up	58.15	78.55	43.39	40.02	68.35	41.705		Potri.005G042900.v4.1	Potri.005G042900	Potri.004G013100.v4.1	Potri.004G013100	-	198.16	7.63052	7.71530332213E-6	0.000915060201156	yes	up	4.08	1.51	0	0	2.795	0		-	1.54817	0.706525	0.00540604720805	down	10.58	9.67	6.86	6.22	10.125	6.54
Potri.005G167800.v4.1	Potri.005G167800	-	0.207353	-2.26984	0.0184612444479	0.312113	yes	down	1.03	0.95	9.38	0.87	0.99	5.125		Potri.005G043400.v4.1	Potri.005G043400	Potri.004G013900.v4.1	Potri.004G013900	-	1.66746	0.737652	0.0133406	0.203322	yes	up	6.61	7.08	4.06	4.51	6.845	4.285		-	2.18305	1.21659	0.000272077907309	down	36.4	45.77	22.77	14.87	41.085	18.82
Potri.005G174600.v4.1	Potri.005G174600	camphor resistance CrcB family protein	1.6949	0.761197	0.0160321819277	0.288359	yes	up	4.31	4.68	2.82	2.88	4.495	2.85		Potri.005G045800.v4.1	Potri.005G045800	Potri.004G014000.v4.1	Potri.004G014000	Protein of unknown function, DUF584	2.60362	1.38052	0.0269864902268	0.307682	yes	up	9.45	3.56	2.82	2.22	6.505	2.52		cytochrome P450, family 706, subfamily A, polypeptide 5	2.72699	1.53378	1.38555399961E-6	down	24.13	28.61	11.21	8.13	26.37	9.67
Potri.005G176000.v4.1	Potri.005G176000	Integrase-type DNA-binding superfamily protein	8.00242	3.00044	4.41731530481E-5	0.00383048520537	yes	up	7.01	40.54	3.26	3.13	23.775	3.195		Potri.005G046600.v4.1	Potri.005G046600	Potri.004G014200.v4.1	Potri.004G014200	receptor serine/threonine kinase, putative	3.20436	1.68004	0.0509408928792	0.425925	yes	up	0.87	2.61	0.27	0.99	1.74	0.63		Esterase/lipase/thioesterase family protein	1.50493	0.628326	0.00720464400461	down	46.12	42.46	28.48	30.38	44.29	29.43
Potri.005G178900.v4.1	Potri.005G178900	IAA-leucine resistant (ILR)-like gene 6	0.62285	-0.683042	0.0203870892505	0.33204	yes	down	10.23	13.19	22.5	17.59	11.71	20.045		Potri.005G047000.v4.1	Potri.005G047000	Potri.004G014700.v4.1	Potri.004G014700	receptor serine/threonine kinase, putative	2.23676	1.16141	0.00733575359547	0.140436	yes	up	9.91	20.53	5.72	8.22	15.22	6.97		-	1.71764	0.862023	0.00041413359523	down	105.09	113.48	63.2	64.05	109.285	63.625
Potri.005G179100.v4.1	Potri.005G179100	Protein of unknown function (DUF630 and DUF632)	3.0792	1.62256	0.000354166127808	0.0191170894007	yes	up	6.09	13.34	3.99	2.76	9.715	3.375		Potri.005G048400.v4.1	Potri.005G048400	Potri.004G015001.v4.1	Potri.004G015001	-	1.79121	0.840937	0.0596162312405	0.455702	yes	up	4.18	3.49	2.65	1.68	3.835	2.165		O-acetylserine (thiol) lyase (OAS-TL) isoform A1	0.472116	-1.00679	0.0327247214785	up	3.35	2.83	5.64	7.45	3.09	6.545
Potri.005G179900.v4.1	Potri.005G179900	Eukaryotic aspartyl protease family protein	5.46493	2.4502	0.000897130476095	0.0377717892411	yes	up	4.2	4.32	1.4	0.26	4.26	0.83		Potri.005G054600.v4.1	Potri.005G054600	Potri.004G015100.v4.1	Potri.004G015100	-	1.73233	0.792716	0.0379804056124	0.369657	yes	up	216.59	103.56	79.85	93.97	160.075	86.91		Acyl-CoA N-acyltransferases (NAT) superfamily protein	1.56918	0.748014	0.0360658	down	28.69	19.17	15.27	15.23	23.93	15.25
Potri.005G181800.v4.1	Potri.005G181800	-	12.1881	3.6074	5.11963745752E-5	0.00420239407477	yes	up	2.04	3.06	0.41	0.04	2.55	0.225		Potri.005G055300.v4.1	Potri.005G055300	Potri.004G017633.v4.1	Potri.004G017633	-	0.220148	-2.18346	0.0001485245442	0.00929292715212	yes	down	1.12	1.01	5.52	2.5	1.065	4.01		WRKY DNA-binding protein 74	2.18571	1.19402	0.00208855852452	down	16.86	10.68	5.6	7	13.77	6.3
Potri.005G184900.v4.1	Potri.005G184900	Target of Myb protein 1	1.6159	0.692334	0.00320055051673	0.0948145	yes	up	20.43	20.02	14.4	12.18	20.225	13.29		Potri.005G063000.v4.1	Potri.005G063000	Potri.004G017700.v4.1	Potri.004G017700	-	0.169106	-2.564	1.07661961445E-7	2.53380944673E-5	yes	down	1.67	1.82	13.55	6.52	1.745	10.035		Eukaryotic aspartyl protease family protein	0.507497	-0.907974	0.0168098468329	up	7.06	8.51	11.89	18.79	7.785	15.34
Potri.005G186200.v4.1	Potri.005G186200	-	3.54942	1.82758	0.000522895954418	0.0252184148329	yes	up	15.05	33.74	10.44	4.31	24.395	7.375		Potri.005G063200.v4.1	Potri.005G063200	Potri.004G018000.v4.1	Potri.004G018000	Tetratricopeptide repeat (TPR)-like superfamily protein	0.591657	-0.757167	0.0124504488889	0.195586	yes	down	10.05	12.14	21.47	16.71	11.095	19.09		myb domain protein 69	2.51389	1.418	0.00380661232842	down	5.6	5.26	2.81	1.51	5.43	2.16
Potri.005G186500.v4.1	Potri.005G186500	SCARECROW-like 1	1.94981	0.963335	0.00225241148589	0.0741032060206	yes	up	31.11	50.47	25.03	19.39	40.79	22.21		Potri.005G065200.v4.1	Potri.005G065200	Potri.004G019366.v4.1	Potri.004G019366	beta-glucosidase 45	1.76595	0.820446	0.0350099502751	0.354564	yes	up	23.81	27.77	8.94	19.56	25.79	14.25		S-adenosyl-L-methionine-dependent methyltransferases superfamily protein	0.484499	-0.958847	0.000139813246906	up	28.22	25.54	62.32	48.64	26.88	55.48
Potri.005G192600.v4.1	Potri.005G192600	Protein of unknown function (DUF793)	2.69857	1.4322	8.88338765118E-10	6.84229870027E-7	yes	up	96.54	109.69	45.13	36.22	103.115	40.675		Potri.005G069200.v4.1	Potri.005G069200	Potri.004G019800.v4.1	Potri.004G019800	beta-glucosidase 47	2.90219	1.53714	2.51262893291E-5	0.00238727666725	yes	up	9.14	9.32	2.5	4.32	9.23	3.41		Glycosyl hydrolase family 35 protein	0.434324	-1.18859	0.00451546349901	up	2.56	1.97	4.71	5.72	2.265	5.215
Potri.005G197500.v4.1	Potri.005G197500	Protein kinase superfamily protein	2.10092	1.07102	9.44472547191E-6	0.00120652912516	yes	up	29.35	32.78	15.89	15.41	31.065	15.65		Potri.005G070300.v4.1	Potri.005G070300	Potri.004G021000.v4.1	Potri.004G021000	xyloglucan endotransglucosylase/hydrolase 8	0.402057	-1.31453	0.00384468075594	0.0918320255419	yes	down	11.38	16.9	22.27	49.21	14.14	35.74		-	1.65204	0.804083	0.0281195557092	down	6.05	4.87	3.69	2.92	5.46	3.305
Potri.005G200100.v4.1	Potri.005G200100	NAC domain containing protein 16	2.5307	1.33954	0.00075393335165	0.0335212336384	yes	up	43.58	89.45	32.17	24.45	66.515	28.31		Potri.005G070600.v4.1	Potri.005G070600	Potri.004G023000.v4.1	Potri.004G023000	-	2.05875	1.04177	0.00669875555474	0.132277	yes	up	9.96	6.91	4.9	3.4	8.435	4.15		-	0.556577	-0.764047	0.0260972288183	up	10.75	10.45	18.94	19.15	10.6	19.045
Potri.005G200900.v4.1	Potri.005G200900	protodermal factor 1	0.0052183797865	-7.58218	6.79791809642E-6	0.000903185051158	yes	down	0	0	3.41	1.58	0	2.495		Potri.005G070900.v4.1	Potri.005G070900	Potri.004G023788.v4.1	Potri.004G023788	-	0.0511621808499	-4.28878	0.00207860480126	0.0615732667053	yes	down	0.03	0.04	0.51	0.85	0.035	0.68		diacylglycerol kinase 2	0.610091	-0.628374	0.0302772223973	up	11.64	14.6	20.6	22.41	13.12	21.505
Potri.005G201200.v4.1	Potri.005G201200	-	39.1626	5.29141	0.00010910907768	0.00776453403885	yes	up	13.25	119.29	2.22	1.49	66.27	1.855		Potri.005G071400.v4.1	Potri.005G071400	Potri.004G023876.v4.1	Potri.004G023876	-	0.16362	-2.61158	2.20771854619E-8	6.50972458225E-6	yes	down	1	0.71	4.5	5.38	0.855	4.94		-	2.72696	1.53073	0.00059206049777	down	12.17	11.5	4.92	3.76	11.835	4.34
Potri.005G201250.v4.1	Potri.005G201250	-	36.5656	5.19241	0.000188783921887	0.0115394173944	yes	up	37.1	323.75	7.39	3.27	180.425	5.33		Potri.005G072700.v4.1	Potri.005G072700	Potri.004G032500.v4.1	Potri.004G032500	-	2.02907	1.02082	0.000226430146861	0.0125185615462	yes	up	24.06	18.29	10.93	10.81	21.175	10.87		ribosomal protein S6	0.590141	-0.690284	0.0164931	up	68.6	64.76	98.23	127.75	66.68	112.99
Potri.005G202000.v4.1	Potri.005G202000	MEI2-like protein 5	1.5273	0.610981	0.0115382295074	0.231365	yes	up	34.78	45.46	28.69	26.77	40.12	27.73		Potri.005G073766.v4.1	Potri.005G073766	Potri.004G032800.v4.1	Potri.004G032800	Protein kinase superfamily protein	0.644736	-0.63322	0.0161750908365	0.227489	yes	down	6.49	8.31	12.15	11.3	7.4	11.725		-	0.18126	-2.37539	2.09259924908E-5	up	0.55	0.63	3.25	3.26	0.59	3.255
Potri.005G204600.v4.1	Potri.005G204600	Eukaryotic aspartyl protease family protein	6.59797	2.72202	1.65320607577E-7	4.92102355506E-5	yes	up	13.7	29.55	4.92	2.11	21.625	3.515		Potri.005G076900.v4.1	Potri.005G076900	Potri.004G033100.v4.1	Potri.004G033100	MYB-like 102	3.36111	1.74894	0.0153739981868	0.220635	yes	up	1.93	2.41	0.9	0.42	2.17	0.66		Lipase/lipooxygenase, PLAT/LH2 family protein	0.599932	-0.657608	0.00596105587125	up	91.88	84.38	142.9	150.9	88.13	146.9
Potri.005G205700.v4.1	Potri.005G205700	-	0.472517	-1.08156	2.1297919274E-7	5.93350968031E-5	yes	down	28.56	23.6	60.01	56.46	26.08	58.235		Potri.005G077200.v4.1	Potri.005G077200	Potri.004G033600.v4.1	Potri.004G033600	sugar transporter 1	0.571349	-0.807556	0.000471086742956	0.0209805350991	yes	down	52.77	57.53	85.98	110.96	55.15	98.47		Haloacid dehalogenase-like hydrolase (HAD) superfamily protein	0.57697	-0.711099	0.0058913711102	up	20.63	21.91	39.25	34.48	21.27	36.865
Potri.005G206400.v4.1	Potri.005G206400	-	2.84093	1.50636	2.23905121072E-5	0.00230851468923	yes	up	3.17	3.98	1.42	1.25	3.575	1.335		Potri.005G077600.v4.1	Potri.005G077600	Potri.004G033900.v4.1	Potri.004G033900	-	1.61107	0.688018	0.0540795195499	0.438274	yes	up	37.25	18.31	17.95	17.2	27.78	17.575		acyl-CoA oxidase 2	1.97251	1.05022	0.0200197736775	down	3.49	2.25	1.3	1.61	2.87	1.455
Potri.005G212266.v4.1	Potri.005G212266	-	12.9676	3.69683	0.0217079749896	0.345166	yes	up	1.16	1.24	0.2	0	1.2	0.1		Potri.005G078600.v4.1	Potri.005G078600	Potri.004G036350.v4.1	Potri.004G036350	-	0.184768	-2.43621	1.26536960769E-12	9.27443615605E-10	yes	down	109.64	199.35	836.83	818.36	154.495	827.595		-	1.66905	0.813623	0.00916579147872	down	76.07	61.51	35.95	46.48	68.79	41.215
Potri.005G213500.v4.1	Potri.005G213500	sulfate transporter 3;1	2.17036	1.11794	0.0179903167486	0.308484	yes	up	19.44	7.15	6.18	6.71	13.295	6.445		Potri.005G080000.v4.1	Potri.005G080000	Potri.004G036375.v4.1	Potri.004G036375	-	0.0645858944659	-3.95264	1.57161365799E-9	5.67839509415E-7	yes	down	0.57	2.41	24.24	21.98	1.49	23.11		EF-TU receptor	1.90833	0.982998	0.0385341325187	down	2.54	2.04	1.01	1.39	2.29	1.2
Potri.005G214000.v4.1	Potri.005G214000	Bax inhibitor-1 family protein	4.2909	2.10128	2.58462131437E-5	0.00257361456201	yes	up	14.34	7.95	2.87	2.61	11.145	2.74		Potri.005G080100.v4.1	Potri.005G080100	Potri.004G036700.v4.1	Potri.004G036700	-	4.26769	2.09345	0.000787482247472	0.0305299256563	yes	up	4.69	6.74	1.48	1.23	5.715	1.355		binding	0.578662	-0.715112	0.00162357687237	up	18.22	16.98	32.55	28.28	17.6	30.415
Potri.005G218200.v4.1	Potri.005G218200	AUX/IAA transcriptional regulator family protein	3.40796	1.76891	0.00234486534735	0.0762824021323	yes	up	5.76	4.36	1.95	1.2	5.06	1.575		Potri.005G081300.v4.1	Potri.005G081300	Potri.004G036900.v4.1	Potri.004G036900	bromodomain 4	0.636912	-0.650833	0.0445255255552	0.398539	yes	down	10.27	16.15	19.46	23.05	13.21	21.255		-	0.133132	-2.83219	0.000896040837662	up	0.31	0.57	2.83	3.78	0.44	3.305
Potri.005G218300.v4.1	Potri.005G218300	indoleacetic acid-induced protein 16	0.474601	-1.07521	0.0292987529514	0.408605	yes	down	2.06	1.89	5.22	3.63	1.975	4.425		Potri.005G082000.v4.1	Potri.005G082000	Potri.004G037800.v4.1	Potri.004G037800	serine carboxypeptidase-like 30	2.04263	1.03043	0.0107721369406	0.180849	yes	up	20.71	15.31	6.02	11.91	18.01	8.965		TGACG motif-binding factor 4	1.52952	0.735896	0.0342494990563	down	36.87	37.74	30.98	17.8	37.305	24.39
Potri.005G218600.v4.1	Potri.005G218600	Transducin/WD40 repeat-like superfamily protein	0.640423	-0.642902	0.0359003222569	0.464838	yes	down	4.66	4.59	8.45	6.67	4.625	7.56		Potri.005G087000.v4.1	Potri.005G087000	Potri.004G038700.v4.1	Potri.004G038700	Protein of unknown function (DUF1218)	1.7522	0.809171	0.0035947793616	0.0880547209737	yes	up	36.3	33.08	23.45	16.78	34.69	20.115		(1 of 1) PTHR33743:SF3 - ROOT MERISTEM GROWTH FACTOR 9	0.322346	-1.55393	1.08571259045E-5	up	12.48	15.49	38.73	48.04	13.985	43.385
Potri.005G219100.v4.1	Potri.005G219100	prenylated RAB acceptor 1.E	1.88044	0.911068	0.0103119736033	0.21608	yes	up	22.72	36.45	17.48	16.04	29.585	16.76		Potri.005G087200.v4.1	Potri.005G087200	Potri.004G041000.v4.1	Potri.004G041000	-	0.499238	-1.0022	0.00719125338671	0.138682	yes	down	12.33	7.35	23.75	16.29	9.84	20.02		Integrase-type DNA-binding superfamily protein	0.167978	-2.50221	1.13077935591E-8	up	3.55	3.92	16.57	27.9	3.735	22.235
Potri.005G220700.v4.1	Potri.005G220700	-	1.78359	0.834788	0.0277608107656	0.39792	yes	up	41.91	83.13	41.35	33.62	62.52	37.485		Potri.005G092800.v4.1	Potri.005G092800	Potri.004G044500.v4.1	Potri.004G044500	Eukaryotic translation initiation factor 3 subunit 7 (eIF-3)	0.637489	-0.649528	0.00135826125078	0.0452512673589	yes	down	72.95	62.77	116.1	100.82	67.86	108.46		Peptidoglycan-binding LysM domain-containing protein	1.49399	0.68378	0.0279163346055	down	25.38	30.57	21.63	15.82	27.975	18.725
Potri.005G223100.v4.1	Potri.005G223100	-	9.05113	3.1781	0.0149285120726	0.277026	yes	up	2.25	9.23	1.37	0	5.74	0.685		Potri.005G098650.v4.1	Potri.005G098650	Potri.004G045300.v4.1	Potri.004G045300	Telomerase activating protein Est1	0.522173	-0.9374	0.00075456032641	0.0295974557391	yes	down	9.39	13.72	22.46	22.9	11.555	22.68		-	0.190544	-2.33013	0.0297215794119	up	0.87	0.46	1.52	5.46	0.665	3.49
Potri.005G224100.v4.1	Potri.005G224100	myb domain protein 13	16.6715	4.05931	0.000392853763061	0.0203602146164	yes	up	0.71	10.47	0.39	0.33	5.59	0.36		Potri.005G098900.v4.1	Potri.005G098900	Potri.004G046100.v4.1	Potri.004G046100	-	1.56529	0.646433	0.0541369869144	0.438274	yes	up	8.17	6.69	6.28	4.22	7.43	5.25		-	0.581245	-0.699699	0.0374483	up	3.93	3.26	6.47	5.9	3.595	6.185
Potri.005G226600.v4.1	Potri.005G226600	P-loop containing nucleoside triphosphate hydrolases superfamily protein	2.25099	1.17056	1.64066766714E-5	0.00183614550714	yes	up	28.3	31.33	15.96	12.2	29.815	14.08		Potri.005G101600.v4.1	Potri.005G101600	Potri.004G047600.v4.1	Potri.004G047600	ERF domain protein 11	2.40875	1.26829	0.0103400193206	0.17578	yes	up	26.81	71.52	16.08	25.67	49.165	20.875		Transducin/WD40 repeat-like superfamily protein	1.98509	1.07202	0.000958126457117	down	26.73	19.88	13.96	9.52	23.305	11.74
Potri.005G228500.v4.1	Potri.005G228500	tubby like protein 6	1.95499	0.96716	0.00265539009278	0.0829764448117	yes	up	21.05	34.36	13.89	14.85	27.705	14.37		Potri.005G107300.v4.1	Potri.005G107300	Potri.004G048201.v4.1	Potri.004G048201	-	0.647135	-0.627861	0.0667070976788	0.482491	yes	down	10.93	10.32	17.2	19.51	10.625	18.355		-	2.22171	1.23254	0.00249202213069	down	13.67	10.48	5.87	5	12.075	5.435
Potri.005G231500.v4.1	Potri.005G231500	RING/U-box superfamily protein	1.59232	0.671131	0.0139579470805	0.264494	yes	up	27.42	37.88	23.01	20.79	32.65	21.9		Potri.005G107700.v4.1	Potri.005G107700	Potri.004G050000.v4.1	Potri.004G050000	-	2.28944	1.195	0.0331554461441	0.343651	yes	up	2.21	3.94	0.88	1.65	3.075	1.265		-	2.77508	1.58754	0.0272753180734	down	90.23	333.58	118.61	34.11	211.905	76.36
Potri.005G232600.v4.1	Potri.005G232600	-	0.642703	-0.637776	0.0306273054391	0.420371	yes	down	10.76	8.85	13.16	19.12	9.805	16.14		Potri.005G111700.v4.1	Potri.005G111700	Potri.004G050700.v4.1	Potri.004G050700	-	0.498278	-1.00498	0.0478247814758	0.412372	yes	down	4.76	3.6	6.29	10.69	4.18	8.49		histidine kinase 1	1.83673	0.954718	0.00776216968148	down	6.26	6.34	4.29	2.57	6.3	3.43
Potri.005G234200.v4.1	Potri.005G234200	SHI-related sequence 7	0.374812	-1.41576	0.0239236141443	0.3651	yes	down	0.99	0.94	3.81	1.67	0.965	2.74		Potri.005G112600.v4.1	Potri.005G112600	Potri.004G051900.v4.1	Potri.004G051900	GDSL-like Lipase/Acylhydrolase superfamily protein	0.255938	-1.96613	0.00949455028207	0.16524	yes	down	2.02	1.5	2.24	11.87	1.76	7.055		-	1.86333	0.965254	0.0168601444372	down	39.2	24.47	13.57	20.6	31.835	17.085
Potri.005G235200.v4.1	Potri.005G235200	alpha/beta-Hydrolases superfamily protein	3.53071	1.81996	4.04437015161E-7	0.000102829092748	yes	up	25.81	43.29	11.74	9.15	34.55	10.445		Potri.005G113700.v4.1	Potri.005G113700	Potri.004G054300.v4.1	Potri.004G054300	GDSL-like Lipase/Acylhydrolase superfamily protein	1.68781	0.755155	0.00342838066922	0.0855537235095	yes	up	26.51	22.22	15.46	13.84	24.365	14.65		flavanone 3-hydroxylase	0.328622	-1.49557	0.0311783957017	up	3.86	4.51	20.89	4.58	4.185	12.735
Potri.005G235700.v4.1	Potri.005G235700	Histone superfamily protein	1.80052	0.848412	0.00254216666638	0.0805983785221	yes	up	410.22	599.23	318.53	278.08	504.725	298.305		Potri.005G113900.v4.1	Potri.005G113900	Potri.004G054500.v4.1	Potri.004G054500	-	0.196251	-2.34922	0.00105243937495	0.0379188585472	yes	down	0.2	0.33	1.68	1.06	0.265	1.37		flavanone 3-hydroxylase	0.334377	-1.44442	0.0212583	up	21.99	35.66	139.36	33.05	28.825	86.205
Potri.005G239800.v4.1	Potri.005G239800	-	2.55918	1.35568	0.0178406069716	0.307947	yes	up	7.76	23.86	8.02	5.26	15.81	6.64		Potri.005G116200.v4.1	Potri.005G116200	Potri.004G056800.v4.1	Potri.004G056800	-	0.261568	-1.93474	0.0563606973494	0.444903	yes	down	0.22	0.48	1.31	1.39	0.35	1.35		NAD(P)-binding Rossmann-fold superfamily protein	0.312466	-1.58221	0.00396326787608	up	2.34	3.45	12.56	5.97	2.895	9.265
Potri.005G240300.v4.1	Potri.005G240300	Protein of unknown function (DUF668)	3.21209	1.68351	3.42156055654E-5	0.00312208459424	yes	up	9	15.82	4.84	3.41	12.41	4.125		Potri.005G116600.v4.1	Potri.005G116600	Potri.004G057700.v4.1	Potri.004G057700	-	1.69448	0.760841	0.0265913040689	0.305746	yes	up	6.84	9.16	5.29	4.35	8	4.82		histone H1-3	3.27722	1.78613	1.44011419662E-5	down	748.96	343.47	168.3	165.04	546.215	166.67
Potri.005G240500.v4.1	Potri.005G240500	-	60.3235	5.91465	3.28643431511E-6	0.000528007005179	yes	up	2.68	5.91	0.15	0	4.295	0.075		Potri.005G116800.v4.1	Potri.005G116800	Potri.004G061800.v4.1	Potri.004G061800	plant U-box 17	2.05235	1.03728	0.0187528122979	0.249128	yes	up	19.79	46.32	13.23	19.81	33.055	16.52		NAC domain containing protein 76	0.397735	-1.25072	0.0262268818651	up	5.05	7.24	22.48	8.42	6.145	15.45
Potri.005G242600.v4.1	Potri.005G242600	-	6.89622	2.78581	0.0155184	0.282428	yes	up	0.8	2	0.38	0.05	1.4	0.215		Potri.005G117000.v4.1	Potri.005G117000	Potri.004G062000.v4.1	Potri.004G062000	-	0.514359	-0.959153	0.00589190598998	0.120052	yes	down	11.49	6.46	16.75	18.73	8.975	17.74		-	0.487709	-0.953252	0.000888906595034	up	31.69	25.65	64.85	52.72	28.67	58.785
Potri.005G243000.v4.1	Potri.005G243000	Subtilisin-like serine endopeptidase family protein	0.625509	-0.676898	0.000590099556049	0.0277941	yes	down	26.24	27.89	48.14	43.8	27.065	45.97		Potri.005G117500.v4.1	Potri.005G117500	Potri.004G064500.v4.1	Potri.004G064500	GDSL-like Lipase/Acylhydrolase superfamily protein	0.249787	-2.00123	0.00462754664216	0.103496	yes	down	1.61	1.61	2.5	10.69	1.61	6.595		ferulic acid 5-hydroxylase 1	1.81793	0.912006	0.0226850269304	down	217.32	204.04	154.7	77.08	210.68	115.89
Potri.005G244500.v4.1	Potri.005G244500	RING/U-box superfamily protein	2.02259	1.0162	0.0135793022093	0.260333	yes	up	10.86	17.75	7.5	7.56	14.305	7.53		Potri.005G117500.v4.1	Potri.005G117500	Potri.004G065000.v4.1	Potri.004G065000	gibberellin 2-oxidase 3	10.7557	3.42703	0.000242758132439	0.0131938016345	yes	up	1.11	1.35	0.08	0.16	1.23	0.12		(1 of 3) K09755 - ferulate-5-hydroxylase (CYP84A, F5H)	1.30719	0.116339	0.00750266764757	down	217.32	204.04	174.59	147.75	210.68	161.17
Potri.005G246800.v4.1	Potri.005G246800	SEC14 cytosolic factor family protein / phosphoglyceride transfer family protein	2.08988	1.06342	0.0199427175664	0.327572	yes	up	7.09	8.71	4.31	3.85	7.9	4.08		Potri.005G117500v.4.1	Potri.005G117500	Potri.004G065400.v4.1	Potri.004G065400	Leucine-rich receptor-like protein kinase family protein	0.0815727242543	-3.61577	1.99318419265E-7	4.37018411059E-5	yes	down	0.37	0.38	1.76	7.72	0.375	4.74		(1 of 3) K09755 - ferulate-5-hydroxylase (CYP84A, F5H)	1.39625	0.481556	0.0150551	down	217.32	204.04	154.7	147.08	210.68	150.89
Potri.005G251800.v4.1	Potri.005G251800	-	0.618362	-0.693476	0.000866595889341	0.0370218811583	yes	down	8.08	7.91	13.76	13.43	7.995	13.595		Potri.005G118700.v4.1	Potri.005G118700	Potri.004G067000.v4.1	Potri.004G067000	GroES-like zinc-binding dehydrogenase family protein	1.51789	0.602068	0.0133283910618	0.203322	yes	up	24.69	19.25	13.61	15.32	21.97	14.465		Peroxidase superfamily protein	0.20093	-2.26467	0.00487971994413	up	4.55	4.96	5.74	41.59	4.755	23.665
Potri.005G251900.v4.1	Potri.005G251900	Protein kinase superfamily protein	4.40175	2.13808	0.00567333252089	0.141904	yes	up	2.11	10.53	1.19	1.89	6.32	1.54		Potri.005G122400.v4.1	Potri.005G122400	Potri.004G069600.v4.1	Potri.004G069600	UDP-glucosyl transferase 88A1	1.60588	0.683363	0.0322673858408	0.338303	yes	up	14.89	10.23	8.13	7.74	12.56	7.935		late embryogenesis abundant domain-containing protein / LEA domain-containing protein	0.397195	-1.23564	2.4558921291E-5	up	7.85	8.01	19.48	20.45	7.93	19.965
Potri.005G252000.v4.1	Potri.005G252000	Protein kinase superfamily protein	4.29194	2.10163	0.0239574834229	0.365386	yes	up	1.03	0.89	0.36	0.13	0.96	0.245		Potri.005G123800.v4.1	Potri.005G123800	Potri.004G070900.v4.1	Potri.004G070900	UDP-glucosyl transferase 88A1	1.54964	0.631936	0.0270551634203	0.308	yes	up	15.57	11.88	10.33	7.9	13.725	9.115		GRAS family transcription factor	2.02752	1.09281	0.000909324307839	down	24.56	17.43	9.41	11.3	20.995	10.355
Potri.005G252200.v4.1	Potri.005G252200	DNA-binding bromodomain-containing protein	1.58659	0.665928	0.00519398159776	0.133092	yes	up	20.87	22.48	15.91	12.83	21.675	14.37		Potri.005G127100.v4.1	Potri.005G127100	Potri.004G071000.v4.1	Potri.004G071000	UDP-glucosyl transferase 88A1	1.68179	0.749995	0.0123421923731	0.194761	yes	up	8.26	7.55	4.75	4.81	7.905	4.78		geranylgeranyl pyrophosphate synthase 1	1.54891	0.690726	0.0328044466654	down	46.62	39.84	23.7	32.12	43.23	27.91
Potri.005G255400.v4.1	Potri.005G255400	-	3.20695	1.6812	0.0166562663581	0.294527	yes	up	0.86	1.31	0.25	0.47	1.085	0.36		Potri.005G127200.v4.1	Potri.005G127200	Potri.004G073000.v4.1	Potri.004G073000	Copper transport protein family	1.7407	0.799666	0.0412248579818	0.385121	yes	up	327.05	712.62	305.06	316.12	519.835	310.59		Protein of unknown function (DUF677)	2.94805	1.65274	0.000345663542304	down	7.98	14.72	4.34	3.36	11.35	3.85
Potri.005G257900.v4.1	Potri.005G257900	basic region/leucine zipper motif 60	4.3033	2.10544	5.34474364107E-7	0.000121711431715	yes	up	190.42	445.54	86.8	75.17	317.98	80.985		Potri.005G127300.v4.1	Potri.005G127300	Potri.004G074000.v4.1	Potri.004G074000	beta-carotene hydroxylase 2	2.42439	1.27762	0.00976743227649	0.168844	yes	up	80.42	59.3	44.27	14.3	69.86	29.285		Protein of unknown function (DUF677)	2.55351	1.44966	0.00686549958563	down	2.97	3.95	1.46	1.25	3.46	1.355
Potri.005G258700.v4.1	Potri.005G258700	Squamosa promoter-binding protein-like (SBP domain) transcription factor family protein	2.09053	1.06387	0.00180838074281	0.0628089	yes	up	72.44	130.21	56.96	46.56	101.325	51.76		Potri.005G127401.v4.1	Potri.005G127401	Potri.004G074300.v4.1	Potri.004G074300	Homeodomain-like superfamily protein	1.66046	0.73158	0.00359990042943	0.0880547209737	yes	up	19.02	16.68	9.36	12.03	17.85	10.695		Protein of unknown function (DUF677)	2.34263	1.21955	0.0133911238564	down	21.09	46.12	14.28	14.41	33.605	14.345
Potri.005G259100.v4.1	Potri.005G259100	(1 of 28) PF14009 - Domain of unknown function (DUF4228) (DUF4228)	15.7856	3.98054	4.12693483288E-6	0.000624717742217	yes	up	9.18	38.03	2.5	0.72	23.605	1.61		Potri.005G127800.v4.1	Potri.005G127800	Potri.004G075375.v4.1	Potri.004G075375	Adenine nucleotide alpha hydrolases-like superfamily protein	1.60223	0.680079	0.0297408	0.324183	yes	up	20.73	24.44	15.75	12.85	22.585	14.3		Protein of unknown function (DUF607)	2.02903	1.10064	2.29031510514E-5	down	46.23	46.74	21.61	24.21	46.485	22.91
Potri.005G259600.v4.1	Potri.005G259600	Protein kinase superfamily protein	3.67731	1.87865	4.23794793131E-7	0.000103534425874	yes	up	22.74	41.35	10.6	8.02	32.045	9.31		Potri.005G128800.v4.1	Potri.005G128800	Potri.004G079700.v4.1	Potri.004G079700	Protein kinase superfamily protein	0.582454	-0.779783	0.0251636230508	0.297339	yes	down	2.64	4.22	5.81	6.24	3.43	6.025		LIM domain-containing protein	1.72621	0.713889	0.00635541685754	down	64.24	76.36	48.26	33.19	70.3	40.725
Potri.005G259900.v4.1	Potri.005G259900	calmodulin like 37	11.1667	3.48113	0.00290632895896	0.0883983075231	yes	up	11.32	67.5	4.52	3.09	39.41	3.805		Potri.005G128900.v4.1	Potri.005G128900	Potri.004G082000.v4.1	Potri.004G082000	AMP-dependent synthetase and ligase family protein	2.0265	1.01899	0.000316548359141	0.0157067989498	yes	up	18.3	24.26	9.89	11.55	21.28	10.72		LIM domain-containing protein	1.58545	0.787909	0.0102580298645	down	40.75	47.29	33.19	22.34	44.02	27.765
Potri.006G002301.v4.1	Potri.006G002301	-	0.0596059283384	-4.0684	2.3925445185E-5	0.00242852542057	yes	down	0.73	0.52	14.45	7.7	0.625	11.075		Potri.005G129700.v4.1	Potri.005G129700	Potri.004G082400.v4.1	Potri.004G082400	Homeodomain-like superfamily protein	2.29611	1.19919	0.00107769684887	0.0382504609761	yes	up	5.51	3.85	1.92	2.23	4.68	2.075		-	2.14519	1.18355	0.00850187022626	down	6.49	4	2.97	1.92	5.245	2.445
Potri.006G006300.v4.1	Potri.006G006300	VQ motif-containing protein	3.71946	1.89509	0.0304965334696	0.419675	yes	up	2.33	7.47	2.3	0.53	4.9	1.415		Potri.005G135700.v4.1	Potri.005G135700	Potri.004G085000.v4.1	Potri.004G085000	Eukaryotic aspartyl protease family protein	0.475317	-1.07304	0.0268325339611	0.306745	yes	down	3.69	9.26	12.49	15.35	6.475	13.92		-	4.50847	2.23677	0.0378314	down	1.82	0.84	0.39	0.2	1.33	0.295
Potri.006G008300.v4.1	Potri.006G008300	-	0.183672	-2.4448	0.00059161271869	0.0278153570504	yes	down	0.47	0.39	2.05	2.95	0.43	2.5		Potri.005G136200.v4.1	Potri.005G136200	Potri.004G086100.v4.1	Potri.004G086100	-	0.615394	-0.700417	0.000449277622725	0.0203268410155	yes	down	24.77	24.4	38.25	43.28	24.585	40.765		NAD(P)-binding Rossmann-fold superfamily protein	1.87887	0.995262	0.00135888615858	down	14.26	12.42	7.4	6.8	13.34	7.1
Potri.006G010300.v4.1	Potri.006G010300	-	1.72788	0.789007	0.00372443696177	0.105558	yes	up	16.99	20.73	11.29	11.92	18.86	11.605		Potri.005G138100.v4.1	Potri.005G138100	Potri.004G086300.v4.1	Potri.004G086300	myb domain protein 43	1.84092	0.880427	0.0344626949852	0.351939	yes	up	10.48	20.79	9.26	8.16	15.635	8.71		-	1.47817	0.63866	0.00735278263528	down	134.07	119.51	85.64	85.91	126.79	85.775
Potri.006G014500.v4.1	Potri.006G014500	Cystatin/monellin superfamily protein	2.79547	1.48309	0.000371540006785	0.0194987769493	yes	up	339.24	550.8	227.64	111.92	445.02	169.78		Potri.005G144900.v4.1	Potri.005G144900	Potri.004G086700.v4.1	Potri.004G086700	SGNH hydrolase-type esterase superfamily protein	2.60926	1.38364	0.0102092171314	0.174482	yes	up	7.5	3.74	2.09	2.28	5.62	2.185		arabinogalactan protein 18	0.531962	-0.837162	0.0244343270172	up	58.06	76.17	97.04	155.29	67.115	126.165
Potri.006G015000.v4.1	Potri.006G015000	Auxin-responsive family protein	2.98495	1.57771	8.91843879025E-12	1.37385926494E-8	yes	up	47.99	44.42	15.03	17.77	46.205	16.4		Potri.005G145300.v4.1	Potri.005G145300	Potri.004G088200.v4.1	Potri.004G088200	plastid movement impaired 2	0.558195	-0.841158	0.0533203020567	0.435475	yes	down	35.33	22.17	35.42	67.73	28.75	51.575		Subtilase family protein	0.529782	-0.841735	0.0105176016369	up	17.48	17.03	26.12	39.02	17.255	32.57
Potri.006G015100.v4.1	Potri.006G015100	ARM repeat superfamily protein	1.72852	0.78954	0.00064162675134	0.0296871402192	yes	up	19.6	22.92	13.71	12.49	21.26	13.1		Potri.005G152100.v4.1	Potri.005G152100	Potri.004G089100.v4.1	Potri.004G089100	Protein kinase superfamily protein	2.02863	1.0205	0.000604106310763	0.0250751923873	yes	up	11.38	8.49	5.18	4.8	9.935	4.99		-	0.554151	-0.806454	0.0181660393982	up	5.73	7.42	12.23	11.5	6.575	11.865
Potri.006G016200.v4.1	Potri.006G016200	SCARECROW-like 13	4.89643	2.29173	2.80130928461E-6	0.000470260817599	yes	up	99.12	258.2	50.56	27.6	178.66	39.08		Potri.005G153600.v4.1	Potri.005G153600	Potri.004G093000.v4.1	Potri.004G093000	-	0.29405	-1.76586	0.0157348815076	0.223136	yes	down	1.55	2.86	3.86	12.24	2.205	8.05		HXXXD-type acyl-transferase family protein	1.89257	0.988291	0.0171658	down	22.34	15.89	7.68	12.52	19.115	10.1
Potri.006G019100.v4.1	Potri.006G019100	Heavy metal transport/detoxification superfamily protein	0.646377	-0.629553	0.0169101	0.297393	yes	down	27.37	19.7	39.96	37.13	23.535	38.545		Potri.005G162800.v4.1	Potri.005G162800	Potri.004G093500.v4.1	Potri.004G093500	RING/FYVE/PHD zinc finger superfamily protein	0.510416	-0.970253	0.0083925825031	0.152475	yes	down	10.46	10.64	14.83	25.73	10.55	20.28		Class-II DAHP synthetase family protein	1.76344	0.900765	0.0112655239477	down	279.06	178.27	157.76	101.58	228.665	129.67
Potri.006G020000.v4.1	Potri.006G020000	-	0.482212	-1.05226	0.000354951229928	0.0191170894007	yes	down	75.57	59.98	201.24	172.29	67.775	186.765		Potri.005G163600.v4.1	Potri.005G163600	Potri.004G095100.v4.1	Potri.004G095100	Zinc finger C-x8-C-x5-C-x3-H type family protein	0.607311	-0.719493	0.0129024204352	0.199822	yes	down	6.68	5.65	10.26	10.43	6.165	10.345		-	4.988	2.41559	0.000576084725822	down	41.67	236.86	29.4	26.44	139.265	27.92
Potri.006G020300.v4.1	Potri.006G020300	-	0.321779	-1.63586	0.0340427219404	0.450555	yes	down	0.81	2.07	6.26	3.32	1.44	4.79		Potri.005G166700.v4.1	Potri.005G166700	Potri.004G095300.v4.1	Potri.004G095300	-	1.52772	0.611383	0.0156136087126	0.222396	yes	up	160.57	140.79	103.4	89.94	150.68	96.67		-	3.64202	1.95203	0.000849428630992	down	3.29	6.07	1.46	1.11	4.68	1.285
Potri.006G020500.v4.1	Potri.006G020500	-	0.463441	-1.10954	0.00184786700897	0.0638486417377	yes	down	12.94	17.83	44.27	29.98	15.385	37.125		Potri.005G167300.v4.1	Potri.005G167300	Potri.004G097900.v4.1	Potri.004G097900	zinc finger protein 6	3.23983	1.69592	0.0149683025101	0.21783	yes	up	11.75	4.17	2.79	2.14	7.96	2.465		sulfate transporter 1;3	2.25521	1.21973	0.0407920514238	down	41.54	31.01	7.01	25.16	36.275	16.085
Potri.006G021600.v4.1	Potri.006G021600	(1 of 5) PTHR31568:SF17 - EXPRESSED PROTEIN	5.31294	2.40951	8.05680833533E-6	0.00104451334993	yes	up	409.85	785.27	178.61	53.49	597.56	116.05		Potri.005G170700.v4.1	Potri.005G170700	Potri.004G100100.v4.1	Potri.004G100100	LOB domain-containing protein 41	0.362182	-1.46521	0.00199855513319	0.0603224489846	yes	down	18.98	9.28	27.24	51.36	14.13	39.3		(1 of 2) PTHR31509:SF2 - F2E2.8	1.95308	1.03625	0.0335572288888	down	8.83	4.49	2.95	3.87	6.66	3.41
Potri.006G027800.v4.1	Potri.006G027800	-	0.0979115359175	-3.35238	0.00924507691297	0.199675	yes	down	0.21	0.07	0.7	2.31	0.14	1.505		Potri.005G175600.v4.1	Potri.005G175600	Potri.004G102500.v4.1	Potri.004G102500	allene oxide cyclase 1	0.600782	-0.735087	0.000100340332004	0.00709099321459	yes	down	210.99	225.15	348.79	390.57	218.07	369.68		-	101.333	6.58829	0.0213009115314	down	0	3.04	0	0.03	1.52	0.015
Potri.006G032300.v4.1	Potri.006G032300	calmodulin (CAM)-binding protein of 25 kDa	3.13743	1.64958	0.000131176732787	0.00901642067776	yes	up	80.9	173.68	53.47	33.42	127.29	43.445		Potri.005G175800.v4.1	Potri.005G175800	Potri.004G102600.v4.1	Potri.004G102600	-	1.82256	0.865964	0.0382607554521	0.370518	yes	up	5.92	5.86	2.68	3.9	5.89	3.29		Histone H3 K4-specific methyltransferase SET7/9 family protein	1.57507	0.739761	0.0240968689663	down	11.69	11.81	8.44	6.48	11.75	7.46
Potri.006G035500.v4.1	Potri.006G035500	Transcription elongation factor (TFIIS) family protein	1.77294	0.826147	0.0181296022042	0.309302	yes	up	17.89	30.25	16.37	12.62	24.07	14.495		Potri.005G176000.v4.1	Potri.005G176000	Potri.004G103100.v4.1	Potri.004G103100	HXXXD-type acyl-transferase family protein	0.299363	-1.74003	0.00203294114835	0.0608530213286	yes	down	0.8	1.58	3.46	4.78	1.19	4.12		Integrase-type DNA-binding superfamily protein	4.28765	2.19258	0.00443529313712	down	7.01	40.54	5.09	6	23.775	5.545
Potri.006G036200.v4.1	Potri.006G036200	AMP-dependent synthetase and ligase family protein	1.55423	0.636203	0.0222473094684	0.351183	yes	up	9.81	10.63	7.28	6.67	10.22	6.975		Potri.005G176100.v4.1	Potri.005G176100	Potri.004G105300.v4.1	Potri.004G105300	glycosyl hydrolase family 81 protein	0.537667	-0.895215	4.66863353193E-6	0.00062054122277	yes	down	20.93	19.48	39.71	36.96	20.205	38.335		nodulin MtN21 /EamA-like transporter family protein	2.2817	1.27748	0.0236654830458	down	34.08	14.68	14.98	6.39	24.38	10.685
Potri.006G038900.v4.1	Potri.006G038900	sigma factor binding protein 1	0.345169	-1.53462	0.00090111426183	0.0378786200462	yes	down	3.17	3.5	11.42	9.06	3.335	10.24		Potri.005G177700.v4.1	Potri.005G177700	Potri.004G106100.v4.1	Potri.004G106100	Protein of unknown function (DUF1262)	1.97102	0.978941	0.00310294178231	0.0805613240854	yes	up	26.34	18.06	13.4	9.49	22.2	11.445		-	0.430811	-1.13777	0.0269820158413	up	5	4.62	7.73	14.6	4.81	11.165
Potri.006G040600.v4.1	Potri.006G040600	nucleolar essential protein-related	0.664856	-0.588886	0.0267531496817	0.388797	yes	down	15.3	12.63	22.1	22.22	13.965	22.16		Potri.005G178900.v4.1	Potri.005G178900	Potri.004G106600.v4.1	Potri.004G106600	cytochrome P450, family 82, subfamily G, polypeptide 1	0.392875	-1.34786	0.000330487816571	0.0161793968674	yes	down	2.36	2.15	6.11	5.57	2.255	5.84		IAA-leucine resistant (ILR)-like gene 6	0.482887	-0.959747	0.00490122683159	up	10.23	13.19	28.55	19.95	11.71	24.25
Potri.006G040700.v4.1	Potri.006G040700	P-loop containing nucleoside triphosphate hydrolases superfamily protein	2.4231	1.27685	0.0203111216959	0.331407	yes	up	4.54	8.59	1.59	3.96	6.565	2.775		Potri.005G179200.v4.1	Potri.005G179200	Potri.004G108200.v4.1	Potri.004G108200	NSP-interacting kinase 1	1.61957	0.695614	0.00795183177942	0.147818	yes	up	22.77	16.34	12.45	12.18	19.555	12.315		thylakoidal ascorbate peroxidase	0.599208	-0.681605	0.0127484	up	15.72	14.54	24.56	25.94	15.13	25.25
Potri.006G041100.v4.1	Potri.006G041100	response regulator 3	2.35288	1.23443	7.04965753346E-5	0.00533573501406	yes	up	25.43	37.09	13.24	15.01	31.26	14.125		Potri.005G184400.v4.1	Potri.005G184400	Potri.004G111100.v4.1	Potri.004G111100	basic leucine-zipper 43	2.78704	1.47873	0.0410912637407	0.384152	yes	up	14.15	2.86	3.65	2.51	8.505	3.08		-	13.125	3.76523	0.00154788311347	down	3.13	2.12	0	0.4	2.625	0.2
Potri.006G043700.v4.1	Potri.006G043700	Calcium-binding EF-hand family protein	4.37833	2.13038	2.79721850456E-5	0.00272318060213	yes	up	201.99	655.4	117.57	92.64	428.695	105.105		Potri.005G184500.v4.1	Potri.005G184500	Potri.004G113200.v4.1	Potri.004G113200	O-fucosyltransferase family protein	0.519423	-0.945018	0.00276386469822	0.0743201479071	yes	down	4.43	3.4	8.96	6.29	3.915	7.625		S-adenosyl-L-methionine-dependent methyltransferases superfamily protein	0.423142	-1.16649	0.00584997824922	up	40.78	78.69	116.52	165.82	59.735	141.17
Potri.006G044600.v4.1	Potri.006G044600	dehydration-induced protein (ERD15)	2.4197	1.27483	0.000181836756683	0.0113379547239	yes	up	592.79	941.51	406.82	272.13	767.15	339.475		Potri.005G185400.v4.1	Potri.005G185400	Potri.004G118400.v4.1	Potri.004G118400	-	0.576335	-0.795021	0.00427046267089	0.0984562647062	yes	down	7.55	9.76	13.49	17.18	8.655	15.335		Thiamin diphosphate-binding fold (THDP-binding) superfamily protein	0.377454	-1.32722	0.00588897705903	up	3.14	3.59	6.36	11.47	3.365	8.915
Potri.006G047300.v4.1	Potri.006G047300	Calcium-binding EF-hand family protein	2.63208	1.3962	0.0191636302605	0.320405	yes	up	5.95	7.29	3.97	1.44	6.62	2.705		Potri.005G186400.v4.1	Potri.005G186400	Potri.004G118600.v4.1	Potri.004G118600	UDP-glucose 6-dehydrogenase family protein	0.470139	-1.08884	4.13683491656E-7	8.16324816265E-5	yes	down	50.64	39.44	95.08	100.13	45.04	97.605		-	0.509492	-0.887886	0.00955340526024	up	7.83	8.81	18.89	13.77	8.32	16.33
Potri.006G048100.v4.1	Potri.006G048100	beta-1,3-glucanase 1	2.20063	1.13792	0.0198075513572	0.326444	yes	up	4.04	3.98	2.06	1.81	4.01	1.935		Potri.005G188700.v4.1	Potri.005G188700	Potri.004G120400.v4.1	Potri.004G120400	(1 of 4) PTHR33673:SF1 - GENOMIC DNA, CHROMOSOME 5, TAC CLONE:K3K3	3.90791	1.9664	0.0713603973274	0.497332	yes	up	0.68	1.14	0.1	0.38	0.91	0.24		-	0.446036	-1.08967	2.24315552653E-5	up	17.24	17.64	36.22	41.98	17.44	39.1
Potri.006G048500.v4.1	Potri.006G048500	Glycosyltransferase family 61 protein	1.83662	0.877055	0.00726256506606	0.170118	yes	up	12.64	19.25	8.55	9.92	15.945	9.235		Potri.005G188900.v4.1	Potri.005G188900	Potri.004G121400.v4.1	Potri.004G121400	pescadillo-related	0.577269	-0.792684	0.000802420794901	0.0309541363182	yes	down	28.66	31.61	59.89	46.7	30.135	53.295		Dof-type zinc finger DNA-binding family protein	0.207071	-2.20522	0.0219462787958	up	0.16	0.25	0.93	1.05	0.205	0.99
Potri.006G052200.v4.1	Potri.006G052200	zinc finger (C2H2 type, AN1-like) family protein	2.43117	1.28165	0.00379637565354	0.106903	yes	up	30.12	60.89	25.29	14.79	45.505	20.04		Potri.005G190800.v4.1	Potri.005G190800	Potri.004G121800.v4.1	Potri.004G121800	cycling DOF factor 3	1.80918	0.855335	0.00293882433695	0.0776453138193	yes	up	22.04	19.41	13.78	9.55	20.725	11.665		Vacuolar iron transporter (VIT) family protein	2.96119	1.62671	0.0380050591808	down	94.65	12.16	16.3	19.77	53.405	18.035
Potri.006G053400.v4.1	Potri.006G053400	guanylate kinase 1	1.89516	0.922323	0.0120611	0.239016	yes	up	38.93	72.67	36.59	32.11	55.8	34.35		Potri.005G192000.v4.1	Potri.005G192000	Potri.004G122900.v4.1	Potri.004G122900	Calcium-binding EF-hand family protein	13.2136	3.72395	0.00706854800377	0.137212	yes	up	51.4	394.4	9.09	25.48	222.9	17.285		Duplicated homeodomain-like superfamily protein	1.75275	0.880487	0.0398116678753	down	5.16	4.41	2.16	3.3	4.785	2.73
Potri.006G055600.v4.1	Potri.006G055600	indole-3-acetate beta-D-glucosyltransferase	3.74373	1.90448	0.00957450291574	0.205018	yes	up	2.07	2.71	1.03	0.33	2.39	0.68		Potri.005G192100.v4.1	Potri.005G192100	Potri.004G125800.v4.1	Potri.004G125800	Protein of unknown function (DUF179)	3.19647	1.67648	0.000918530150941	0.0341892302718	yes	up	9.75	5.91	1.81	3.16	7.83	2.485		nodulin MtN21 /EamA-like transporter family protein	2.55032	1.39202	0.00535351207035	down	84.06	58.86	16.06	39.98	71.46	28.02
Potri.006G057300.v4.1	Potri.006G057300	Cornichon family protein	1.59678	0.675163	0.0226131582921	0.355033	yes	up	15	16.56	10.34	10.29	15.78	10.315		Potri.005G195000.v4.1	Potri.005G195000	Potri.004G135700.v4.1	Potri.004G135700	SET domain-containing protein	0.562442	-0.830223	0.0680498972188	0.487327	yes	down	1.43	1.57	2.95	2.48	1.5	2.715		-	0.110762	-3.09842	2.54096775519E-7	up	0.46	0.95	5.09	7.64	0.705	6.365
Potri.006G059600.v4.1	Potri.006G059600	-	1.73559	0.795429	0.0129843488491	0.252626	yes	up	7.74	11.25	6.2	5.46	9.495	5.83		Potri.005G195600.v4.1	Potri.005G195600	Potri.004G136000.v4.1	Potri.004G136000	-	0.0973181210244	-3.36115	1.40000430915E-34	8.97857763563E-31	yes	down	11.52	16.92	144.07	153.64	14.22	148.855		Peroxidase superfamily protein	0.523088	-0.858447	0.00157918643791	up	151.13	108.06	259.8	235.7	129.595	247.75
Potri.006G061201.v4.1	Potri.006G061201	-	2.34136	1.22735	0.0124378635096	0.24417	yes	up	6.49	14.32	6.12	3.11	10.405	4.615		Potri.005G196700.v4.1	Potri.005G196700	Potri.004G136900.v4.1	Potri.004G136900	-	0.0877224098911	-3.51091	1.50417982077E-22	4.28741388248E-19	yes	down	5.62	10.68	93.94	98.69	8.15	96.315		gigantea protein (GI)	1.47864	0.646676	0.00807552811586	down	37.63	31.26	24.98	21.61	34.445	23.295
Potri.006G062700.v4.1	Potri.006G062700	Ankyrin repeat family protein	6.10285	2.60948	0.00164035482378	0.0586282460497	yes	up	0.74	3.12	0.39	0.29	1.93	0.34		Potri.005G200900.v4.1	Potri.005G200900	Potri.004G138000.v4.1	Potri.004G138000	-	2.78556	1.47797	0.0186517896848	0.2483	yes	up	2.97	5.7	1.78	1.39	4.335	1.585		protodermal factor 1	0	-6.51137	0.0241109376418	up	0	0	0	2.3	0	1.15
Potri.006G062900.v4.1	Potri.006G062900	Ankyrin repeat family protein	7.06556	2.8208	2.83386606571E-6	0.000472696079802	yes	up	10.77	37.93	5.07	2.84	24.35	3.955		Potri.005G201800.v4.1	Potri.005G201800	Potri.004G140800.v4.1	Potri.004G140800	nitrite reductase 1	1.5058	0.590526	0.0113163316174	0.186785	yes	up	111.87	81.69	67.75	63.16	96.78	65.455		MAP kinase 20	0.546521	-0.797282	0.00491904803083	up	11.26	10.18	17.87	21.36	10.72	19.615
Potri.006G063600.v4.1	Potri.006G063600	-	1.9672	0.976142	0.0165041081456	0.292645	yes	up	13.74	24.83	9.89	11.01	19.285	10.45		Potri.005G202000.v4.1	Potri.005G202000	Potri.004G141300.v4.1	Potri.004G141300	Vacuolar import/degradation, Vid27-related protein	0.647484	-0.627083	0.0199380484062	0.259367	yes	down	8.65	6.91	11	13.33	7.78	12.165		MEI2-like protein 5	1.44135	0.624899	0.0401871541741	down	34.78	45.46	32.45	23.22	40.12	27.835
Potri.006G065500.v4.1	Potri.006G065500	-	0.548871	-0.865462	0.0227864612334	0.356558	yes	down	12.57	7.26	19.15	19.47	9.915	19.31		Potri.005G204200.v4.1	Potri.005G204200	Potri.004G147000.v4.1	Potri.004G147000	-	1.91929	0.940572	0.0137187521509	0.206222	yes	up	6.15	4.49	2.56	2.94	5.32	2.75		-	2.12723	1.11985	0.00183853378461	down	26.83	23.33	10.43	13.15	25.08	11.79
Potri.006G065900.v4.1	Potri.006G065900	-	2.10843	1.07617	0.00109792265202	0.0443709852021	yes	up	46.78	76.96	32.61	29.97	61.87	31.29		Potri.005G204600.v4.1	Potri.005G204600	Potri.004G148200.v4.1	Potri.004G148200	-	2.08729	1.06163	6.63920967553E-6	0.000822780897615	yes	up	102.62	109.61	66.06	53.57	106.115	59.815		Eukaryotic aspartyl protease family protein	3.27156	1.81496	0.00231122394453	down	13.7	29.55	9.83	3.39	21.625	6.61
Potri.006G066600.v4.1	Potri.006G066600	indole-3-acetic acid inducible 29	2.0686	1.04866	0.00899838197324	0.195885	yes	up	7.46	6.42	3.15	3.95	6.94	3.55		Potri.005G205700.v4.1	Potri.005G205700	Potri.004G149000.v4.1	Potri.004G149000	-	0.43114	-1.21377	9.64100293252E-5	0.00685098748554	yes	down	3.83	4.71	9.88	10.31	4.27	10.095		-	0.495535	-0.929264	0.0134381253101	up	28.56	23.6	68.78	36.48	26.08	52.63
Potri.006G067300.v4.1	Potri.006G067300	-	3.93055	1.97473	0.0161918465025	0.288901	yes	up	1.98	2.38	0.67	0.51	2.18	0.59		Potri.005G207200.v4.1	Potri.005G207200	Potri.004G149100.v4.1	Potri.004G149100	-	0.476992	-1.06796	4.84116624859E-8	1.29365039349E-5	yes	down	116.8	126.09	230.09	255.42	121.445	242.755		phytochrome interacting factor 3-like 6	1.65959	0.741185	0.00817452867784	down	15.57	14.9	9.13	9.23	15.235	9.18
Potri.006G069100.v4.1	Potri.006G069100	-	2.2323	1.15853	0.0104680620142	0.217397	yes	up	11.88	17.62	8.85	5.22	14.75	7.035		Potri.005G211500.v4.1	Potri.005G211500	Potri.004G150800.v4.1	Potri.004G150800	Protein of unknown function (DUF677)	0.37425	-1.41793	0.0562571052571	0.444903	yes	down	0.42	1.02	1.88	1.93	0.72	1.905		Protein of unknown function (DUF581)	2.3408	1.30356	2.17097350246E-6	down	97.72	89.24	46.75	33.12	93.48	39.935
Potri.006G069600.v4.1	Potri.006G069600	Peroxidase superfamily protein	2.9888	1.57957	0.000691922588347	0.0314636759921	yes	up	39.93	17.96	12.96	7.73	28.945	10.345		Potri.005G213500.v4.1	Potri.005G213500	Potri.004G153800.v4.1	Potri.004G153800	O-Glycosyl hydrolases family 17 protein	0.593844	-0.751844	0.00553538067611	0.11554	yes	down	116.13	168.92	229.32	257.38	142.525	243.35		sulfate transporter 3;1	2.24768	1.24137	0.0166402617731	down	19.44	7.15	6.31	5.52	13.295	5.915
Potri.006G072400.v4.1	Potri.006G072400	-	1.82337	0.866611	0.0346804970961	0.456388	yes	up	9.03	17.85	7.67	8.06	13.44	7.865		Potri.005G214000.v4.1	Potri.005G214000	Potri.004G156400.v4.1	Potri.004G156400	laccase 11	3.81451	1.9315	0.00897243831739	0.158301	yes	up	3.13	1.4	0.37	0.84	2.265	0.605		Bax inhibitor-1 family protein	2.83949	1.58544	0.00349597235977	down	14.34	7.95	4.69	3.16	11.145	3.925
Potri.006G073450.v4.1	Potri.006G073450	-	24.4373	4.61101	0.0245112703354	0.368274	yes	up	0.35	1.7	0.09	0	1.025	0.045		Potri.005G214300.v4.1	Potri.005G214300	Potri.004G161500.v4.1	Potri.004G161500	-	2.47792	1.30913	0.00107487227501	0.0382504609761	yes	up	70.7	156.36	43.21	50.17	113.53	46.69		TIFY domain/Divergent CCT motif family protein	1.53271	0.688759	0.0127855141358	down	27.73	30.85	18.65	19.57	29.29	19.11
Potri.006G081400.v4.1	Potri.006G081400	-	1.66968	0.739576	0.0225127537509	0.35388	yes	up	47.2	71.9	44.43	30.34	59.55	37.385		Potri.005G214800.v4.1	Potri.005G214800	Potri.004G162600.v4.1	Potri.004G162600	B-box type zinc finger family protein	1.70911	0.773245	0.00539336283366	0.113967	yes	up	53.44	35.91	27.96	26.02	44.675	26.99		-	1.7176	0.800081	0.0274523795924	down	12.37	9.1	7.2	5.3	10.735	6.25
Potri.006G082500.v4.1	Potri.006G082500	pyrophosphorylase 4	2.46548	1.30187	0.000437581821902	0.0221652	yes	up	57.9	107.06	40.04	31.43	82.48	35.735		Potri.005G215400.v4.1	Potri.005G215400	Potri.004G167700.v4.1	Potri.004G167700	-	1.73246	0.792821	0.000188448301887	0.0110061	yes	up	1780.52	1419.26	865.58	984.72	1599.89	925.15		Beige/BEACH domain ;WD domain, G-beta repeat protein	0.64076	-0.597388	0.0235998808357	up	15.53	13.49	25.92	19.37	14.51	22.645
Potri.006G087500.v4.1	Potri.006G087500	-	0.587115	-0.768286	0.0358733898425	0.464838	yes	down	6.12	4.73	7.62	11.91	5.425	9.765		Potri.005G216300.v4.1	Potri.005G216300	Potri.004G168600.v4.1	Potri.004G168600	proline-rich protein 4	0.140558	-2.83076	1.09516452099E-6	0.00018243023024	yes	down	13	15.03	33.9	90.01	14.015	61.955		(1 of 8) PF14309//PF14383 - Domain of unknown function (DUF4378) (DUF4378) // DUF761-associated sequence motif (VARLMGL)	0.46892	-1.02604	0.00578409390969	up	4.11	3.66	6.96	9.61	3.885	8.285
Potri.006G089150.v4.1	Potri.006G089150	Protein of unknown function (DUF604)	4.51267	2.17398	0.0237931563084	0.364528	yes	up	0.83	0.72	0.18	0.2	0.775	0.19		Potri.005G217800.v4.1	Potri.005G217800	Potri.004G168800.v4.1	Potri.004G168800	rotamase CYP 1	0.655287	-0.609802	0.00142329821496	0.0466903697037	yes	down	1123.92	1050.64	1623.72	1461.39	1087.28	1542.56		basic helix-loop-helix (bHLH) DNA-binding superfamily protein	1.43695	0.612104	0.0363536764126	down	64.91	47.33	42.42	35.69	56.12	39.055
Potri.006G089800.v4.1	Potri.006G089800	-	3.13734	1.64954	0.00871446214402	0.192777	yes	up	10.39	3.55	2.34	2.1	6.97	2.22		Potri.005G218500.v4.1	Potri.005G218500	Potri.004G168900.v4.1	Potri.004G168900	Protein of unknown function (DUF803)	0.424118	-1.23746	0.00810318205486	0.149799	yes	down	3.53	4.78	6.13	13.91	4.155	10.02		alpha/beta-Hydrolases superfamily protein	0.372071	-1.32645	0.0249516954951	up	5.69	17.81	40.65	22.51	11.75	31.58
Potri.006G093800.v4.1	Potri.006G093800	Arabidopsis Inositol phosphorylceramide synthase 2	1.81269	0.858131	0.000947351472128	0.0391779278979	yes	up	44.61	54.67	33.56	25.3	49.64	29.43		Potri.005G218900.v4.1	Potri.005G218900	Potri.004G169300.v4.1	Potri.004G169300	Amidase family protein	0.637358	-0.649825	0.0522410674848	0.431498	yes	down	5.91	4.66	9.43	7.4	5.285	8.415		los glycosyltransferase 5	1.62971	0.771121	0.00213457889739	down	45	43.2	31.37	22.75	44.1	27.06
Potri.006G097800.v4.1	Potri.006G097800	glycerol-3-phosphate acyltransferase 6	3.62445	1.85776	0.00682987352101	0.163492	yes	up	2.6	1.52	0.43	0.77	2.06	0.6		Potri.005G219800.v4.1	Potri.005G219800	Potri.004G169500.v4.1	Potri.004G169500	Zinc finger (CCCH-type) family protein	0.601709	-0.732861	0.0313644225645	0.334133	yes	down	3.71	5.11	7.68	7.03	4.41	7.355		winged-helix DNA-binding transcription factor family protein	1.67715	0.82543	0.00568213585776	down	70.31	49.64	37.01	34.51	59.975	35.76
Potri.006G099100.v4.1	Potri.006G099100	EF-TU receptor	0.141426	-2.82188	2.67082596446E-5	0.00264509631613	yes	down	0.26	0.11	1.53	1.18	0.185	1.355		Potri.005G220700.v4.1	Potri.005G220700	Potri.004G174400.v4.1	Potri.004G174400	myb domain protein 4	0.183805	-2.44375	2.36879484868E-20	5.06389118776E-17	yes	down	14.68	10.34	66.01	72.22	12.51	69.115		-	1.87102	1.00118	0.0241120999417	down	41.91	83.13	41.24	25.59	62.52	33.415
Potri.006G099900.v4.1	Potri.006G099900	cation exchanger 1	1.88976	0.9182	0.00307700578252	0.0914649573583	yes	up	23.81	36.69	17.1	17.01	30.25	17.055		Potri.005G223200.v4.1	Potri.005G223200	Potri.004G174800.v4.1	Potri.004G174800	beta-galactosidase 11	0.36654	-1.44796	0.0152153140328	0.219237	yes	down	0.54	0.71	1.21	2.28	0.625	1.745		-	0.161062	-2.56841	0.0221777563726	up	0.13	0.78	1.36	4.29	0.455	2.825
Potri.006G101400.v4.1	Potri.006G101400	Homeodomain-like superfamily protein	3.14884	1.65482	0.00511719845228	0.13164	yes	up	5.7	16.12	4.84	2.6	10.91	3.72		Potri.005G226000.v4.1	Potri.005G226000	Potri.004G177300.v4.1	Potri.004G177300	Protein of unknown function (DUF3353)	1.64549	0.718518	0.0155608953373	0.222064	yes	up	22.05	17.16	13.1	10.7	19.605	11.9		S-adenosyl-L-methionine-dependent methyltransferases superfamily protein	0.519514	-0.867737	0.000246159074229	up	79.24	80.36	145.38	161.83	79.8	153.605
Potri.006G101500.v4.1	Potri.006G101500	-	1.93682	0.953691	0.000189331210234	0.0115394173944	yes	up	34.01	44.18	21.19	21.93	39.095	21.56		Potri.005G229500.v4.1	Potri.005G229500	Potri.004G179514.v4.1	Potri.004G179514	ACT-like protein tyrosine kinase family protein	1.64477	0.717884	0.0164836627399	0.229938	yes	up	25.02	30.83	19.56	15.36	27.925	17.46		dihydroflavonol 4-reductase	0.200727	-2.19322	0.0259939229641	up	1.06	5.57	29.21	3.82	3.315	16.515
Potri.006G104200.v4.1	Potri.006G104200	-	2.97455	1.57267	0.0106347382074	0.219813	yes	up	2.49	5.08	1.65	0.96	3.785	1.305		Potri.005G232300.v4.1	Potri.005G232300	Potri.004G179742.v4.1	Potri.004G179742	rho guanyl-nucleotide exchange factor 1	1.5919	0.670751	0.0265577707462	0.305746	yes	up	20.45	31.39	16.73	16.58	25.92	16.655		cytokinin oxidase 5	0.0978168	-3.29851	4.62341677441E-5	up	1.09	2.36	4.87	30.4	1.725	17.635
Potri.006G105100.v4.1	Potri.006G105100	methyltransferases	2.15889	1.11029	0.00069203747409	0.0314636759921	yes	up	57.69	86.77	43.11	28.75	72.23	35.93		Potri.005G232600.v4.1	Potri.005G232600	Potri.004G180500.v4.1	Potri.004G180500	-	0.506166	-0.982319	0.00563658140788	0.116915	yes	down	18.49	28.62	36.66	58.39	23.555	47.525		-	0.585198	-0.702039	0.0289725806816	up	10.76	8.85	14.33	19.18	9.805	16.755
Potri.006G105300.v4.1	Potri.006G105300	WRKY DNA-binding protein 33	7.04205	2.816	0.00483827263772	0.126705	yes	up	2.54	3.31	0.85	0.04	2.925	0.445		Potri.005G232900.v4.1	Potri.005G232900	Potri.004G181900.v4.1	Potri.004G181900	-	2.94374	1.55765	0.000555778723363	0.0237227813485	yes	up	13.05	24.53	5.13	7.87	18.79	6.5		xylem bark cysteine peptidase 3	0.570246	-0.712648	0.0104586538302	up	19	23.01	37.26	36.41	21.005	36.835
Potri.006G105500.v4.1	Potri.006G105500	-	9.62953	3.26746	0.00280848565791	0.0865277910698	yes	up	2.12	15.97	1.62	0.44	9.045	1.03		Potri.005G234500.v4.1	Potri.005G234500	Potri.004G182000.v4.1	Potri.004G182000	basic chitinase	0.353998	-1.49819	2.14141286158E-5	0.00208873247673	yes	down	10.9	6.16	24.07	24.74	8.53	24.405		salt tolerance homolog2	0.523733	-0.854156	0.0203062259644	up	5.66	7.36	11.54	13.32	6.51	12.43
Potri.006G106900.v4.1	Potri.006G106900	transcription regulators	0.562004	-0.831348	0.0351034690762	0.459645	yes	down	7.96	7.29	16.37	12.34	7.625	14.355		Potri.005G237100.v4.1	Potri.005G237100	Potri.004G182100.v4.1	Potri.004G182100	-	0.391577	-1.35263	0.0457584	0.405156	yes	down	0.97	0.83	1.95	2.71	0.9	2.33		Plant protein of unknown function (DUF869)	0.524733	-0.850857	0.00214937980242	up	11.17	13.44	22.36	24.54	12.305	23.45
Potri.006G110000.v4.1	Potri.006G110000	Malectin/receptor-like protein kinase family protein	1.76464	0.819376	0.0310280732864	0.423778	yes	up	16.81	33.99	16.03	14.73	25.4	15.38		Potri.005G237900.v4.1	Potri.005G237900	Potri.004G183900.v4.1	Potri.004G183900	WIP domain protein 3	0.6294	-0.667952	0.0540157422632	0.438223	yes	down	9.94	11.1	20.99	13.05	10.52	17.02		Abscisic acid-responsive (TB2/DP1, HVA22) family protein	0.611043	-0.627794	0.0305042	up	18.8	16.06	31.77	25.28	17.43	28.525
Potri.006G112500.v4.1	Potri.006G112500	calmodulin like 43	5.69602	2.50995	3.49267247735E-7	8.97020366516E-5	yes	up	39.61	92.71	15.95	8.94	66.16	12.445		Potri.005G239000.v4.1	Potri.005G239000	Potri.004G184200.v4.1	Potri.004G184200	Glycosyltransferase family 29 (sialyltransferase) family protein	1.53152	0.614964	0.0459980558444	0.406332	yes	up	21.2	13.27	11.85	11.05	17.235	11.45		Gibberellin-regulated family protein	2.4207	1.3637	0.0199786155078	down	4.85	6.14	2.63	1.91	5.495	2.27
Potri.006G112600.v4.1	Potri.006G112600	(1 of 1) PTHR36310:SF1 - T6D22.11	5.02053	2.32784	3.17663300209E-6	0.000516705994154	yes	up	9.16	17.5	3.51	2.16	13.33	2.835		Potri.005G239100.v4.1	Potri.005G239100	Potri.004G185000.v4.1	Potri.004G185000	Jojoba acyl CoA reductase-related male sterility protein	3.48542	1.80133	0.0147979257567	0.216549	yes	up	5.38	1.52	0.74	1.18	3.45	0.96		GAST1 protein homolog 1	0.193855	-2.12991	0.0372005827494	up	10.69	14.8	3.57	127.92	12.745	65.745
Potri.006G114400.v4.1	Potri.006G114400	Leucine-rich repeat protein kinase family protein	0.628357	-0.670343	0.0381237377272	0.481846	yes	down	2.91	3.15	4.29	5.35	3.03	4.82		Potri.005G244500.v4.1	Potri.005G244500	Potri.004G185100.v4.1	Potri.004G185100	-	4.81623	2.2679	0.0204158	0.261994	yes	up	2.3	0.6	0.23	0.39	1.45	0.31		RING/U-box superfamily protein	2.14951	1.1813	0.0243253168124	down	10.86	17.75	4.87	8.44	14.305	6.655
Potri.006G115200.v4.1	Potri.006G115200	growth-regulating factor 4	0.470859	-1.08663	0.0223257256053	0.352208	yes	down	2.06	1.39	3.99	3.49	1.725	3.74		Potri.005G247100.v4.1	Potri.005G247100	Potri.004G185300.v4.1	Potri.004G185300	cytochrome P450, family 94, subfamily C, polypeptide 1	0.207108	-2.27155	0.0347881521624	0.353434	yes	down	5.09	26.49	65.86	90.8	15.79	78.33		-	0.563005	-0.751114	0.00332285742374	up	10.57	10.34	18.24	18.9	10.455	18.57
Potri.006G117200.v4.1	Potri.006G117200	Leucine-rich repeat protein kinase family protein	0.658078	-0.603669	0.0337444082011	0.44835	yes	down	46.81	32.46	54.72	72.55	39.635	63.635		Potri.005G247700.v4.1	Potri.005G247700	Potri.004G185501.v4.1	Potri.004G185501	-	9.04073	3.17644	1.06198918245E-6	0.000179231634851	yes	up	4.39	21.62	1.38	1.47	13.005	1.425		SKU5-similar 6	0.28417	-1.71959	0.000921154213789	up	10.17	30.04	78.19	63.31	20.105	70.75
Potri.006G117900.v4.1	Potri.006G117900	Sulfite exporter TauE/SafE family protein	0.530375	-0.914916	0.0250911404658	0.374195	yes	down	3.58	4.74	10.32	5.99	4.16	8.155		Potri.005G248900.v4.1	Potri.005G248900	Potri.004G187450.v4.1	Potri.004G187450	HSP20-like chaperones superfamily protein	0.387492	-1.36776	0.0198779193574	0.258716	yes	down	2.4	1.91	5.47	5.77	2.155	5.62		Putative lysine decarboxylase family protein	0.167516	-2.50304	0.00239139785261	up	0.44	1.86	4.88	8.85	1.15	6.865
Potri.006G121700.v4.1	Potri.006G121700	tonoplast intrinsic protein 2	0.608241	-0.717284	0.0129034524897	0.2518	yes	down	172.55	107.85	221.26	265.23	140.2	243.245		Potri.005G255200.v4.1	Potri.005G255200	Potri.004G187700.v4.1	Potri.004G187700	phosphoglycerate/bisphosphoglycerate mutase family protein	1.85684	0.892851	0.00332471661731	0.0836986804552	yes	up	14.83	11.09	7.64	6.49	12.96	7.065		RING/U-box superfamily protein	2.60224	1.45768	0.00138873032345	down	15.95	16.63	4.98	7.54	16.29	6.26
Potri.006G124800.v4.1	Potri.006G124800	Heavy metal transport/detoxification superfamily protein	1.65884	0.730174	0.0129988461556	0.252648	yes	up	383.98	520.73	344.9	236.37	452.355	290.635		Potri.005G255400.v4.1	Potri.005G255400	Potri.004G187900.v4.1	Potri.004G187900	nucleobase-ascorbate transporter 12	0.656731	-0.606625	0.0045667049196	0.10237	yes	down	12.75	13.74	20.08	20.79	13.245	20.435		-	2.7125	1.5379	0.0374864400899	down	0.86	1.31	0.53	0.27	1.085	0.4
Potri.006G127400.v4.1	Potri.006G127400	lysine decarboxylase family protein	1.59248	0.671272	0.0208288113062	0.336499	yes	up	22.95	17.7	15.1	12.23	20.325	13.665		Potri.005G256000.v4.1	Potri.005G256000	Potri.004G188300.v4.1	Potri.004G188300	-	1.96257	0.972741	0.0404598256246	0.38161	yes	up	10.15	24.78	8.46	9.75	17.465	9.105		xylem cysteine peptidase 2	1.60281	0.767224	0.0129370447321	down	157.58	133.17	110.08	71.32	145.375	90.7
Potri.006G128800.v4.1	Potri.006G128800	(1 of 2) PTHR33597:SF4 - CONSERVED PEPTIDE UPSTREAM OPEN READING FRAME 47	2.64498	1.40325	4.25497836965E-5	0.00373924072297	yes	up	39.81	70.88	22.52	22.19	55.345	22.355		Potri.005G258800.v4.1	Potri.005G258800	Potri.004G188432.v4.1	Potri.004G188432	-	0.388407	-1.36436	0.0460556038715	0.406627	yes	down	0.52	0.61	1.37	1.6	0.565	1.485		Cysteine/Histidine-rich C1 domain family protein	0.396226	-1.2585	0.00313358552262	up	3.19	3.74	8.11	9.38	3.465	8.745
Potri.006G129600.v4.1	Potri.006G129600	-	2.31798	1.21287	0.00477795745544	0.125754	yes	up	9.75	17.17	6.82	5.48	13.46	6.15		Potri.005G259100.v4.1	Potri.005G259100	Potri.004G189000.v4.1	Potri.004G189000	cellulose synthase-like A02	1.71641	0.779395	0.0086730014848	0.154701	yes	up	6.86	7.87	3.96	4.81	7.365	4.385		(1 of 28) PF14009 - Domain of unknown function (DUF4228) (DUF4228)	3.63154	1.97992	0.0405238	down	9.18	38.03	11.22	1.78	23.605	6.5
Potri.006G132450.v4.1	Potri.006G132450	Ribosomal protein L4/L1 family	0.638453	-0.647348	0.0103774787158	0.216374	yes	down	8.47	8.85	13.72	15.09	8.66	14.405		Potri.005G259900.v4.1	Potri.005G259900	Potri.004G189800.v4.1	Potri.004G189800	Phototropic-responsive NPH3 family protein	0.425249	-1.23362	0.00346019105663	0.0858455330519	yes	down	1.14	1	2.53	2.59	1.07	2.56		calmodulin like 37	3.81326	2.04717	0.0156007564036	down	11.32	67.5	15.98	4.69	39.41	10.335
Potri.006G132501.v4.1	Potri.006G132501	-	0.0891227	-3.48806	0.0152616	0.280668	yes	down	0.16	0.06	3.85	11.4	0.11	7.625		Potri.006G000900.v4.1	Potri.006G000900	Potri.004G190100.v4.1	Potri.004G190100	Lecithin:cholesterol acyltransferase family protein	0.4678	-1.09603	0.0491264137317	0.416884	yes	down	1.01	0.47	1.54	1.69	0.74	1.615		-	0.386959	-1.45766	0.00127492405432	up	6.25	5.56	10.63	19.89	5.905	15.26
Potri.006G132600.v4.1	Potri.006G132600	Spo11/DNA topoisomerase VI, subunit A protein	0.601861	-0.732499	0.00271657306567	0.0843910028989	yes	down	12.91	12.73	22.48	22.54	12.82	22.51		Potri.006G002301.v4.1	Potri.006G002301	Potri.004G192100.v4.1	Potri.004G192100	-	0.445208	-1.16745	0.0119624412056	0.191908	yes	down	7.23	6	18.19	5.93	6.615	12.06		-	0.0386877	-4.62323	2.57250276928E-5	up	0.73	0.52	6.54	25.77	0.625	16.155
Potri.006G133000.v4.1	Potri.006G133000	Homeodomain-like superfamily protein	1.66506	0.735571	0.0291417193892	0.407673	yes	up	11.72	14.57	10.48	6.97	13.145	8.725		Potri.006G003000.v4.1	Potri.006G003000	Potri.004G197500.v4.1	Potri.004G197500	Leucine-rich repeat protein kinase family protein	1.9491	0.962805	0.0524906783105	0.432559	yes	up	1.5	1.27	0.53	0.92	1.385	0.725		Phototropic-responsive NPH3 family protein	2.32263	1.29036	0.000162443603185	down	26.19	21.54	12.75	7.8	23.865	10.275
Potri.006G137300.v4.1	Potri.006G137300	Riboflavin synthase-like superfamily protein	3.0831	1.62438	0.00906965405434	0.196945	yes	up	1.95	4.23	0.63	1.51	3.09	1.07		Potri.006G006000.v4.1	Potri.006G006000	Potri.004G197900.v4.1	Potri.004G197900	-	0.639765	-0.644385	0.00526321394532	0.112234	yes	down	7.27	10.27	12.03	11.05	8.77	11.54		oligopeptide transporter	2.61214	1.46531	0.00472314194464	down	88.51	265.33	67.6	67.86	176.92	67.73
Potri.006G138700.v4.1	Potri.006G138700	Integrase-type DNA-binding superfamily protein	44.5666	5.47789	0.0402829151367	0.496905	yes	up	3.85	40.49	1.08	0	22.17	0.54		Potri.006G006100.v4.1	Potri.006G006100	Potri.004G203400.v4.1	Potri.004G203400	bZIP transcription factor family protein	1.55655	0.638348	0.0111148	0.184789	yes	up	20.33	15.72	12.39	11.14	18.025	11.765		-	1.92714	1.02063	0.000260281361995	down	262.05	189.46	115.25	119.04	225.755	117.145
Potri.006G138800.v4.1	Potri.006G138800	Integrase-type DNA-binding superfamily protein	43.7207	5.45025	0.00135865833606	0.0514169718278	yes	up	12.07	127.97	2.99	0.49	70.02	1.74		Potri.006G008200.v4.1	Potri.006G008200	Potri.004G205000.v4.1	Potri.004G205000	-	0.376081	-1.41088	0.000184623421668	0.0108715773769	yes	down	4.86	7.96	13.5	21.39	6.41	17.445		-	2.1331	1.17949	0.00407842051437	down	10.71	13.33	6.4	4.87	12.02	5.635
Potri.006G138900.v4.1	Potri.006G138900	-	4.6788	2.22614	0.000193150291352	0.0116941	yes	up	9.33	14.76	3.31	2.17	12.045	2.74		Potri.006G008300.v4.1	Potri.006G008300	Potri.004G206600.v4.1	Potri.004G206600	EXORDIUM like 5	0.604849	-0.725354	0.0572155837549	0.447009	yes	down	25.96	50.82	55.03	74.75	38.39	64.89		-	0.171657	-2.48371	0.0212896965856	up	0.47	0.39	0.68	4.33	0.43	2.505
Potri.006G141500.v4.1	Potri.006G141500	Protein kinase superfamily protein	4.39851	2.13701	4.77159915738E-6	0.000692325161078	yes	up	15.62	39.33	6.99	6.38	27.475	6.685		Potri.006G009400.v4.1	Potri.006G009400	Potri.004G208700.v4.1	Potri.004G208700	-	0.591043	-0.758666	0.0632178059445	0.468694	yes	down	2.6	3.78	5.11	6.07	3.19	5.59		-	0.575853	-0.724461	0.0194962658398	up	6.08	6.75	11.37	10.91	6.415	11.14
Potri.006G143200.v4.1	Potri.006G143200	growth-regulating factor 5	1.78704	0.837569	0.0154416757195	0.282428	yes	up	8.46	6.59	4.29	4.76	7.525	4.525		Potri.006G009500.v4.1	Potri.006G009500	Potri.004G210600.v4.1	Potri.004G210600	FASCICLIN-like arabinogalactan-protein 12	0.488501	-1.03357	0.0408348392291	0.383072	yes	down	13.19	33.35	34.43	62.74	23.27	48.585		-	0.254335	-1.8946	0.0241312	up	1.49	2.03	5.72	8.12	1.76	6.92
Potri.006G146300.v4.1	Potri.006G146300	Ribosomal protein L18ae family	1.71977	0.782218	0.0224070717772	0.35243	yes	up	30.4	47.78	26.53	22.54	39.09	24.535		Potri.006G010300.v4.1	Potri.006G010300	Potri.004G212000.v4.1	Potri.004G212000	glycosyltransferase family protein 2	0.179076	-2.48136	0.0141985981434	0.21042	yes	down	0.09	0.07	0.39	0.51	0.08	0.45		-	0.529181	-0.835868	0.00289885789963	up	16.99	20.73	36.07	35.21	18.86	35.64
Potri.006G149800.v4.1	Potri.006G149800	Regulator of Vps4 activity in the MVB pathway protein	2.47363	1.30663	0.000183981561558	0.0114057513521	yes	up	18.73	33.67	12.23	10.39	26.2	11.31		Potri.006G010500.v4.1	Potri.006G010500	Potri.004G212200.v4.1	Potri.004G212200	Putative lysine decarboxylase family protein	2.1293	1.09038	0.00445720345948	0.100741	yes	up	7.71	7.12	3.61	3.47	7.415	3.54		-	0.283538	-1.73712	8.51782355488E-5	up	2.1	2.74	8.47	8.6	2.42	8.535
Potri.006G150600.v4.1	Potri.006G150600	cytidine deaminase 1	2.09994	1.07035	0.00489557515871	0.127664	yes	up	17.11	29.45	11.03	12.61	23.28	11.82		Potri.006G013200.v4.1	Potri.006G013200	Potri.004G212600.v4.1	Potri.004G212600	Protein kinase superfamily protein	0.603369	-0.728888	0.00309908948323	0.0805613240854	yes	down	7.13	6.6	11.14	12.07	6.865	11.605		F-box associated ubiquitination effector family protein	1.62762	0.780378	0.0117508354415	down	19.19	14.99	10.58	10.42	17.09	10.5
Potri.006G151300.v4.1	Potri.006G151300	polyamine oxidase 5	0.501168	-0.996633	0.0188476016679	0.316732	yes	down	10.06	4.33	12.16	18.3	7.195	15.23		Potri.006G015000.v4.1	Potri.006G015000	Potri.004G212800.v4.1	Potri.004G212800	alpha carbonic anhydrase 7	5.36049	2.42236	7.28244293435E-8	1.79631258264E-5	yes	up	9.79	6.87	1.69	1.46	8.33	1.575		Auxin-responsive family protein	2.55417	1.44273	9.35213408316E-5	down	47.99	44.42	23.45	12.73	46.205	18.09
Potri.006G152200.v4.1	Potri.006G152200	(1 of 5) PF05553//PF14364 - Cotton fibre expressed protein (DUF761) // Domain of unknown function (DUF4408) (DUF4408)	0.375825	-1.41187	0.000136503788156	0.00919257133222	yes	down	26.71	33.4	112.29	58.19	30.055	85.24		Potri.006G018000.v4.1	Potri.006G018000	Potri.004G212900.v4.1	Potri.004G212900	-	1.73008	0.790839	0.00161376753815	0.0517474733203	yes	up	257.3	202.67	149.02	114.59	229.985	131.805		microtubule-associated proteins 70-5	2.02859	1.11473	0.0166134319558	down	21.4	19.76	14.52	5.77	20.58	10.145
Potri.006G155000.v4.1	Potri.006G155000	-	3.42846	1.77756	0.0161253416951	0.288706	yes	up	3.77	8.25	2.79	1.02	6.01	1.905		Potri.006G020000.v4.1	Potri.006G020000	Potri.004G214100.v4.1	Potri.004G214100	UDP-Glycosyltransferase superfamily protein	1.76018	0.815723	0.0475077031575	0.411451	yes	up	10.58	9.12	7.72	3.69	9.85	5.705		-	0.538217	-0.78824	0.0201429	up	75.57	59.98	154.17	97.68	67.775	125.925
Potri.006G158600.v4.1	Potri.006G158600	AAA-type ATPase family protein / ankyrin repeat family protein	2.09284	1.06546	0.0204808220635	0.333138	yes	up	5.15	10.57	4.1	3.92	7.86	4.01		Potri.006G020100.v4.1	Potri.006G020100	Potri.004G216100.v4.1	Potri.004G216100	Protein of unknown function (DUF1635)	2.2955	1.19881	0.000307858076885	0.0153947041839	yes	up	32.72	54.53	17.51	21.34	43.625	19.425		-	0.109566	-1.96215	0.00144196030812	up	6.5	17.61	99.58	120.47	12.055	110.025
Potri.006G164864.v4.1	Potri.006G164864	Nucleotide-diphospho-sugar transferases superfamily protein	2.00833	1.006	0.0123800774314	0.243401	yes	up	8.75	16.47	6.99	6.42	12.61	6.705		Potri.006G020500.v4.1	Potri.006G020500	Potri.004G217800.v4.1	Potri.004G217800	T-complex protein 11	0.663151	-0.592592	0.00110096252213	0.0386890295621	yes	down	61.98	64.56	92.8	101.7	63.27	97.25		-	0.326264	-1.45363	0.000107213659556	up	12.94	17.83	38.59	55.72	15.385	47.155
Potri.006G169000.v4.1	Potri.006G169000	P-loop containing nucleoside triphosphate hydrolases superfamily protein	2.14916	1.10378	0.00139540883295	0.0524289333104	yes	up	8.55	7.55	4.87	3.09	8.05	3.98		Potri.006G023700.v4.1	Potri.006G023700	Potri.004G218001.v4.1	Potri.004G218001	-	0.373559	-1.42059	0.00314287514327	0.0811050377512	yes	down	6.44	6.41	12.63	21.91	6.425	17.27		-	0.40492	-1.24204	0.0340754632716	up	3.28	2.81	4.37	10.67	3.045	7.52
Potri.006G175500.v4.1	Potri.006G175500	trehalose phosphatase/synthase 11	4.87756	2.28616	2.64005645379E-6	0.000451881035371	yes	up	26.31	38.83	10.62	3.76	32.57	7.19		Potri.006G024300.v4.1	Potri.006G024300	Potri.004G220300.v4.1	Potri.004G220300	AP2/B3-like transcriptional factor family protein	2.12945	1.09048	0.0328241022527	0.342213	yes	up	16.41	41.35	12.54	14.96	28.88	13.75		-	2.01809	1.09438	0.00575469187941	down	83.65	44.64	36.24	27.33	64.145	31.785
Potri.006G177600.v4.1	Potri.006G177600	nodulin MtN21 /EamA-like transporter family protein	0.503438	-0.990114	0.0186959809485	0.315267	yes	down	4.08	2.72	8.02	6.23	3.4	7.125		Potri.006G026500.v4.1	Potri.006G026500	Potri.004G220400.v4.1	Potri.004G220400	-	6.50246	2.70099	0.00015556863802	0.00959327469023	yes	up	9.73	45.64	3.1	5.72	27.685	4.41		metacaspase 9	2.00385	1.07969	0.0303392842726	down	13.83	6.97	5.72	4.66	10.4	5.19
Potri.006G178500.v4.1	Potri.006G178500	UDP-D-glucuronate 4-epimerase 1	2.95082	1.56112	0.000252503206447	0.0144064356655	yes	up	22.55	46.82	10.98	11.26	34.685	11.12		Potri.006G032300.v4.1	Potri.006G032300	Potri.004G220550.v4.1	Potri.004G220550	-	6.00493	2.58615	0.0241036589046	0.288805	yes	up	0.63	3.33	0.22	0.46	1.98	0.34		calmodulin (CAM)-binding protein of 25 kDa	2.06088	1.13303	0.00872826953452	down	80.9	173.68	65.19	58.34	127.29	61.765
Potri.006G179300.v4.1	Potri.006G179300	plant natriuretic peptide A	0.359128	-1.47743	0.000378227753079	0.0198100567953	yes	down	6.58	8.15	21.22	22.22	7.365	21.72		Potri.006G033300.v4.1	Potri.006G033300	Potri.004G220700.v4.1	Potri.004G220700	-	5.33384	2.41517	0.00109406704197	0.0384994538103	yes	up	4.75	21.3	1.67	3.34	13.025	2.505		cytochrome P450, family 98, subfamily A, polypeptide 3	1.71073	0.841656	0.00470501903069	down	350.91	228.07	169.48	168.96	289.49	169.22
Potri.006G181900.v4.1	Potri.006G181900	Cellulose synthase family protein	1.9402	0.956205	0.000286309750424	0.0159190652741	yes	up	141.42	116.69	83.5	57.24	129.055	70.37		Potri.006G033400.v4.1	Potri.006G033400	Potri.004G222400.v4.1	Potri.004G222400	ATP phosphoribosyl transferase 1	0.540024	-0.888905	0.0460790566022	0.406627	yes	down	4.01	8.03	12.95	9.81	6.02	11.38		-	3.625	1.92518	0.0141148312214	down	1.38	1.52	0.37	0.43	1.45	0.4
Potri.006G183000.v4.1	Potri.006G183000	-	1.58764	0.666881	0.0243281922923	0.367248	yes	up	69.29	105.22	61.63	52.99	87.255	57.31		Potri.006G033500.v4.1	Potri.006G033500	Potri.004G223500.v4.1	Potri.004G223500	Protein of unknown function (DUF679)	3.53427	1.82141	0.00177845525762	0.0553002578468	yes	up	6.73	10.68	1.61	3.4	8.705	2.505		-	1.58352	0.746472	0.00722487526026	down	57.05	73.02	42.77	39.37	65.035	41.07
Potri.006G183800.v4.1	Potri.006G183800	-	7.32219	2.87228	0.0114411275039	0.230123	yes	up	3.34	8.21	1.12	0.57	5.775	0.845		Potri.006G034000.v4.1	Potri.006G034000	Potri.004G230000.v4.1	Potri.004G230000	-	2.4263	1.27876	0.0525044705286	0.432559	yes	up	2.02	2.46	0.7	1.18	2.24	0.94		-	0.406657	-1.23933	0.0217928	up	6.61	4.63	7.83	19.81	5.62	13.82
Potri.006G185300.v4.1	Potri.006G185300	BTB/POZ domain with WD40/YVTN repeat-like protein	3.49629	1.80582	6.2209041647E-6	0.000839263263214	yes	up	6.69	11.55	2.77	2.79	9.12	2.78		Potri.006G036300.v4.1	Potri.006G036300	Potri.004G231000.v4.1	Potri.004G231000	Polyketide cyclase/dehydrase and lipid transport superfamily protein	1.62709	0.702295	0.0286643	0.317088	yes	up	12.74	10.69	7.36	7.27	11.715	7.315		AMP-dependent synthetase and ligase family protein	1.5413	0.707433	0.0294283538436	down	47.16	34.39	31.24	21.67	40.775	26.455
Potri.006G186301.v4.1	Potri.006G186301	-	0.479428	-1.06062	0.00210135977413	0.0707331745049	yes	down	6.01	4.41	9.19	13.66	5.21	11.425		Potri.006G036400.v4.1	Potri.006G036400	Potri.004G231600.v4.1	Potri.004G231600	-	1.52108	0.605093	0.00424850708943	0.0981864435722	yes	up	104.57	95.38	74.14	59.35	99.975	66.745		-	1.97702	1.05101	4.79813606447E-5	down	49.6	41.6	23.5	22.63	45.6	23.065
Potri.006G186600.v4.1	Potri.006G186600	LJRHL1-like 2	2.08514	1.06014	0.00307480188427	0.0914649573583	yes	up	25.89	47.63	19.18	18.46	36.76	18.82		Potri.006G037801.v4.1	Potri.006G037801	Potri.004G232301.v4.1	Potri.004G232301	-	1.84763	0.885674	0.00159007695866	0.0510516198005	yes	up	14.54	12.01	8.44	6.14	13.275	7.29		-	0.190641	-2.33511	0.00235205158407	up	9.36	5.47	12.96	64.83	7.415	38.895
Potri.006G189600.v4.1	Potri.006G189600	(1 of 1) PTHR35121:SF2 - GB	5.82008	2.54104	0.000227787095873	0.0133426646934	yes	up	6.52	18.33	2.97	1.61	12.425	2.29		Potri.006G038000.v4.1	Potri.006G038000	Potri.004G233000.v4.1	Potri.004G233000	U-box domain-containing protein kinase family protein	0.337784	-1.56583	8.41632266607E-8	2.0562278605E-5	yes	down	5.36	7.45	17.88	21.35	6.405	19.615		-	0.199408	-2.28248	0.0135668859516	up	9.64	2.49	7.17	53.66	6.065	30.415
Potri.006G189900.v4.1	Potri.006G189900	Cyclophilin-like peptidyl-prolyl cis-trans isomerase family protein	1.60882	0.686	0.0115563612604	0.231552	yes	up	23.71	22.98	14.24	16.52	23.345	15.38		Potri.006G040300.v4.1	Potri.006G040300	Potri.004G233900.v4.1	Potri.004G233900	Pectinacetylesterase family protein	0.659513	-0.600526	0.0165250938276	0.23039	yes	down	60.41	84.12	114.15	108.43	72.265	111.29		-	1.427	0.623029	0.0387892605924	down	18.11	15.61	13.18	10.45	16.86	11.815
Potri.006G202200.v4.1	Potri.006G202200	syntaxin of plants 121	5.40885	2.43532	1.50858647808E-6	0.000290491637412	yes	up	72.73	215.7	35	22.26	144.215	28.63		Potri.006G040800.v4.1	Potri.006G040800	Potri.004G234900.v4.1	Potri.004G234900	Long-chain fatty alcohol dehydrogenase family protein	1.96214	0.97243	0.00573630756216	0.118006	yes	up	75.15	40.38	34.34	24.05	57.765	29.195		Haloacid dehalogenase-like hydrolase (HAD) superfamily protein	1.61507	0.743626	0.0232477597301	down	80.78	52.35	44.76	37.67	66.565	41.215
Potri.006G202600.v4.1	Potri.006G202600	plant U-box 23	18.4065	4.20214	7.83927451908E-7	0.000166906439923	yes	up	4.79	8.53	0.73	0.05	6.66	0.39		Potri.006G041100.v4.1	Potri.006G041100	Potri.004G236500.v4.1	Potri.004G236500	ATP-binding cassette 14	1.88696	0.916061	0.0571335177902	0.446843	yes	up	13.23	4.84	4.85	4.94	9.035	4.895		response regulator 3	1.89569	1.00398	0.00357922523483	down	25.43	37.09	15.59	17.39	31.26	16.49
Potri.006G204300.v4.1	Potri.006G204300	Late embryogenesis abundant (LEA) hydroxyproline-rich glycoprotein family	17.5816	4.13599	6.59582105011E-5	0.00506543582581	yes	up	66.45	181.23	11.72	3.44	123.84	7.58		Potri.006G042800.v4.1	Potri.006G042800	Potri.005G001500.v4.1	Potri.005G001500	Pectinacetylesterase family protein	0.640249	-0.643295	0.0684451492626	0.488516	yes	down	14.81	21.19	21.9	35.5	18	28.7		-	0.471761	-1.00286	0.0288135347538	up	2.34	1.92	4.92	4.11	2.13	4.515
Potri.006G206700.v4.1	Potri.006G206700	-	0.0444501142514	-4.49167	0.0174703086844	0.303995	yes	down	0.08	0	0.97	0.98	0.04	0.975		Potri.006G044500.v4.1	Potri.006G044500	Potri.005G004800.v4.1	Potri.005G004800	-	2.28153	1.19	6.07816233937E-6	0.00076809408124	yes	up	71.63	63.13	32.97	26.58	67.38	29.775		N-acetylglucosaminyl transferase component family protein / Gpi1 family protein	0.542723	-0.787226	0.00891762426013	up	5.66	5.9	11.73	9.57	5.78	10.65
Potri.006G206900.v4.1	Potri.006G206900	-	0.154026	-2.69875	0.0161286506622	0.288706	yes	down	0.42	0.09	1.71	1.81	0.255	1.76		Potri.006G046600.v4.1	Potri.006G046600	Potri.005G005866.v4.1	Potri.005G005866	-	1.59058	0.669556	0.0195567	0.255628	yes	up	16.03	11.63	8.44	8.82	13.83	8.63		Nucleotide-sugar transporter family protein	0.60716	-0.636118	0.0393579126764	up	13.41	12.54	23.88	18.86	12.975	21.37
Potri.006G209200.v4.1	Potri.006G209200	-	14.8234	3.88981	0.00563430159595	0.141062	yes	up	16.92	29.33	3.46	0.26	23.125	1.86		Potri.006G048200.v4.1	Potri.006G048200	Potri.005G006300.v4.1	Potri.005G006300	-	3.41008	1.7698	0.000535550875026	0.0230511520085	yes	up	13.44	18.5	3.47	5.99	15.97	4.73		-	0.181395	-2.39965	0.0174031523075	up	0.19	0.2	1.11	1.04	0.195	1.075
Potri.006G209500.v4.1	Potri.006G209500	Protein of unknown function, DUF584	3.15096	1.65579	0.00021281512392	0.0126376473134	yes	up	20.49	41.28	9.31	10.99	30.885	10.15		Potri.006G051000.v4.1	Potri.006G051000	Potri.005G006800.v4.1	Potri.005G006800	galactinol synthase 3	3.89491	1.96159	0.0156316338796	0.22251	yes	up	2.71	1.27	0.41	0.63	1.99	0.52		Protein of unknown function (DUF288)	0.49855	-0.91506	0.000263651727518	up	19.36	18.46	42.48	33.38	18.91	37.93
Potri.006G214300.v4.1	Potri.006G214300	exocyst subunit exo70 family protein H4	5.12199	2.3567	0.0241830142673	0.366079	yes	up	0.42	1	0.2	0.1	0.71	0.15		Potri.006G054800.v4.1	Potri.006G054800	Potri.005G007001.v4.1	Potri.005G007001	NB-ARC domain-containing disease resistance protein	0.498709	-1.00373	0.000276321254201	0.0143782335376	yes	down	2.2	2.27	4.28	4.88	2.235	4.58		exostosin family protein	0.556425	-0.829753	0.00748068560535	up	4.85	5.11	8.31	9.59	4.98	8.95
Potri.006G214600.v4.1	Potri.006G214600	-	2.32576	1.21771	0.000189122912949	0.0115394173944	yes	up	25.16	40.06	16.94	12.97	32.61	14.955		Potri.006G055900.v4.1	Potri.006G055900	Potri.005G007600.v4.1	Potri.005G007600	RNI-like superfamily protein	0.445857	-1.16535	0.0174796847592	0.237755	yes	down	1.27	0.6	2.16	2.18	0.935	2.17		-	0.483967	-0.948339	0.00341293620831	up	95.01	121.57	256.31	191.2	108.29	223.755
Potri.006G218200.v4.1	Potri.006G218200	-	139.276	7.1218	0.00144839657974	0.0537260759636	yes	up	1.83	20.87	0.18	0	11.35	0.09		Potri.006G056800.v4.1	Potri.006G056800	Potri.005G007900.v4.1	Potri.005G007900	RNI-like superfamily protein	0.373792	-1.41969	1.82813118954E-5	0.0017968218163	yes	down	6.91	2.1	13.35	15.99	4.505	14.67		nucleolar protein gar2-related	0.326108	-1.54808	3.59972888607E-5	up	4.46	5.47	12.29	18.16	4.965	15.225
Potri.006G226400.v4.1	Potri.006G226400	calmodulin-binding family protein	7.93648	2.9885	0.00353193163816	0.101642	yes	up	152.43	410.02	57.83	18.34	281.225	38.085		Potri.006G065100.v4.1	Potri.006G065100	Potri.005G009700.v4.1	Potri.005G009700	RNI-like superfamily protein	0.328239	-1.60718	6.30704965988E-5	0.00500912522987	yes	down	4.76	2.34	10.13	13.58	3.55	11.855		ENTH/ANTH/VHS superfamily protein	0.537388	-0.815279	0.00109869355405	up	12.91	12.89	25.41	22.6	12.9	24.005
Potri.006G226500.v4.1	Potri.006G226500	-	8.93371	3.15926	0.00147730978375	0.0544898431225	yes	up	46.3	127.48	15.71	5.23	86.89	10.47		Potri.006G065500.v4.1	Potri.006G065500	Potri.005G011600.v4.1	Potri.005G011600	RNI-like superfamily protein	0.311797	-1.68132	5.7832264046E-7	0.000110714258923	yes	down	5.62	2.03	10.96	13.2	3.825	12.08		-	0.183747	-2.37761	9.38807462719E-6	up	12.57	7.26	32.38	75.54	9.915	53.96
Potri.006G232100.v4.1	Potri.006G232100	ferrochelatase 1	2.51026	1.32784	0.000235890970746	0.0136458119947	yes	up	37.58	64.13	25.56	17.72	50.855	21.64		Potri.006G069600v.4.1	Potri.006G069600	Potri.005G013000.v4.1	Potri.005G013000	-	2.44793	1.29156	0.0019233747334	0.0585891406027	yes	up	6.36	3.96	1.68	2.51	5.16	2.095		(1 of 2) PTHR31235//PTHR31235:SF51 - FAMILY NOT NAMED // PEROXIDASE 25	2.44937	1.29241	0.00725033	down	39.93	37.96	17.41	14.39	38.945	15.9
Potri.006G233600.v4.1	Potri.006G233600	-	7.77017	2.95795	0.00799547792472	0.182074	yes	up	0.56	0.74	0.07	0.11	0.65	0.09		Potri.006G071200.v4.1	Potri.006G071200	Potri.005G013100.v4.1	Potri.005G013100	RNI-like superfamily protein	0.383103	-1.38419	0.00229304713237	0.0657979081053	yes	down	1.51	0.64	3.12	2.85	1.075	2.985		Xyloglucan endotransglucosylase/hydrolase family protein	0.403264	-1.26377	0.0316559613522	up	18.09	32.56	31.64	93.96	25.325	62.8
Potri.006G234900.v4.1	Potri.006G234900	Oleosin family protein	0.0429568818244	-4.54097	0.0259252060494	0.382193	yes	down	0.06	0	1.33	0.26	0.03	0.795		Potri.006G071700.v4.1	Potri.006G071700	Potri.005G013200.v4.1	Potri.005G013200	RNI-like superfamily protein	0.355411	-1.49244	0.00496470779912	0.108207	yes	down	6.99	3.88	18.89	21.14	5.435	20.015		-	1.82247	0.954046	0.0139330702886	down	35.2	31.63	21.42	15.25	33.415	18.335
Potri.006G236500.v4.1	Potri.006G236500	-	1.78549	0.83632	0.0322560834945	0.435346	yes	up	7.88	14.24	6.3	7.05	11.06	6.675		Potri.006G075200.v4.1	Potri.006G075200	Potri.005G014300.v4.1	Potri.005G014300	nicotianamine synthase 1	1.76826	0.822333	0.00028614350061	0.0146828824241	yes	up	360.05	324.58	170.67	222.35	342.315	196.51		CCT motif family protein	1.56005	0.800065	0.0335343763805	down	5.8	5.76	3.94	3.47	5.78	3.705
Potri.006G238600.v4.1	Potri.006G238600	Integrase-type DNA-binding superfamily protein	0.0935600323461	-3.41796	0.0278594678126	0.398462	yes	down	0.06	0.06	0.79	0.51	0.06	0.65		Potri.006G077000.v4.1	Potri.006G077000	Potri.005G015100.v4.1	Potri.005G015100	calreticulin 1b	0.639141	-0.645794	0.000697161152043	0.0277275581912	yes	down	134.88	144.29	234.58	210.28	139.585	222.43		Protein of unknown function (DUF630 and DUF632)	1.70728	0.853661	0.0224612348364	down	12.68	11	8.89	4.98	11.84	6.935
Potri.006G244700.v4.1	Potri.006G244700	-	1.88549	0.914942	0.00696362911853	0.165785	yes	up	11.69	18.11	9.35	7.58	14.9	8.465		Potri.006G082700.v4.1	Potri.006G082700	Potri.005G020200.v4.1	Potri.005G020200	-	5.15906	2.36711	3.66709058286E-5	0.00330076753411	yes	up	3.06	7.84	0.89	1.27	5.45	1.08		nodulin MtN21 /EamA-like transporter family protein	3.18765	1.73711	0.0019625583295	down	115.11	34.04	20.98	25.81	74.575	23.395
Potri.006G256700.v4.1	Potri.006G256700	-	2.2623	1.17779	0.00623017988536	0.152911	yes	up	5	8.84	3.38	3.13	6.92	3.255		Potri.006G086500.v4.1	Potri.006G086500	Potri.005G022600.v4.1	Potri.005G022600	F-box family protein	0.436256	-1.19675	4.73177816243E-9	1.64032844866E-6	yes	down	18.69	17.03	44.44	38.31	17.86	41.375		-	1.61624	0.769667	0.0172993983836	down	20.78	15.44	12.93	9.48	18.11	11.205
Potri.006G259200.v4.1	Potri.006G259200	-	3.84926	1.94458	4.99072906129E-7	0.000115661250139	yes	up	52.15	81.89	22.35	14.76	67.02	18.555		Potri.006G087500.v4.1	Potri.006G087500	Potri.005G024250.v4.1	Potri.005G024250	Dormancy/auxin associated family protein	1.96665	0.97574	2.05911149957E-6	0.000310719925284	yes	up	210.25	235.44	119.19	109.98	222.845	114.585		-	0.415073	-1.18944	0.000214769778901	up	6.12	4.73	13.81	12.33	5.425	13.07
Potri.006G260000.v4.1	Potri.006G260000	-	2.26806	1.18146	0.000209951926758	0.0125244215443	yes	up	141.97	207.28	90.97	72.67	174.625	81.82		Potri.006G088400.v4.1	Potri.006G088400	Potri.005G024500.v4.1	Potri.005G024500	Hypoxia-responsive family protein	0.449324	-1.15417	0.0161112767618	0.226965	yes	down	65.79	47.79	102.36	130.37	56.79	116.365		Concanavalin A-like lectin protein kinase family protein	3.33333	1.82186	0.0397579462534	down	1	0.7	0.29	0.22	0.85	0.255
Potri.006G261900.v4.1	Potri.006G261900	-	3.07212	1.61924	0.0240121490332	0.365386	yes	up	0.65	0.68	0.24	0.24	0.665	0.24		Potri.006G089150.v4.1	Potri.006G089150	Potri.005G024900.v4.1	Potri.005G024900	SGNH hydrolase-type esterase superfamily protein	0.421407	-1.24672	0.0567184342825	0.446104	yes	down	2.06	6.49	8.49	13.24	4.275	10.865		Protein of unknown function (DUF604)	6.45833	2.95093	0.0391064636785	down	0.83	0.72	0.24	0	0.775	0.12
Potri.006G263600.v4.1	Potri.006G263600	WRKY DNA-binding protein 60	4.55801	2.1884	0.0282579507484	0.402212	yes	up	79.55	200.8	50.72	15.43	140.175	33.075		Potri.006G093000.v4.1	Potri.006G093000	Potri.005G026700.v4.1	Potri.005G026700	soybean gene regulated by cold-2	2.91382	1.54291	0.00249249642477	0.0690496876723	yes	up	59.93	194.35	39.32	49.99	127.14	44.655		-	1.58646	0.758056	0.00238197593955	down	47.27	42.92	31.29	25.56	45.095	28.425
Potri.006G267201.v4.1	Potri.006G267201	-	2.71056	1.43859	0.0188554188886	0.316732	yes	up	1.11	2.11	0.82	0.49	1.61	0.655		Potri.006G094300.v4.1	Potri.006G094300	Potri.005G027200.v4.1	Potri.005G027200	-	2.1194	1.08366	9.19780819644E-5	0.00659082049339	yes	up	50.24	72.99	31.7	29.05	61.615	30.375		PAR1 protein	0.247234	-1.91651	0.00104254206709	up	8.71	8.72	53.51	16.99	8.715	35.25
Potri.006G267300.v4.1	Potri.006G267300	translocon at the inner envelope membrane of chloroplasts 55-II	1.60842	0.685642	0.0143861203602	0.269295	yes	up	23.17	32.61	18.26	16.6	27.89	17.43		Potri.006G095000.v4.1	Potri.006G095000	Potri.005G028000.v4.1	Potri.005G028000	-	0.531587	-0.911622	0.0609071085422	0.459893	yes	down	4.74	12.38	18.42	14.57	8.56	16.495		-	0.610182	-0.631909	0.0146584580828	up	30.26	35.42	53.52	54.12	32.84	53.82
Potri.006G270000.v4.1	Potri.006G270000	-	2.38378	1.25325	0.0339995	0.450368	yes	up	0.89	1.41	0.63	0.4	1.15	0.515		Potri.006G097100.v4.1	Potri.006G097100	Potri.005G030271.v4.1	Potri.005G030271	P-loop containing nucleoside triphosphate hydrolases superfamily protein	0.511843	-0.966228	0.000613619705754	0.0252667517042	yes	down	34.39	50.81	70.53	86.79	42.6	78.66		Laccase/Diphenol oxidase family protein	0.50675	-0.987982	0.0114697099182	up	10.6	11.17	19.72	23.24	10.885	21.48
Potri.006G274133.v4.1	Potri.006G274133	-	2.79726	1.48401	0.00135609088314	0.0513940782165	yes	up	34.7	96.59	17.81	15.49	65.645	16.65		Potri.006G097500.v4.1	Potri.006G097500	Potri.005G030700.v4.1	Potri.005G030700	Disease resistance protein (TIR-NBS-LRR class) family	0.4724	-1.08192	0.00296445179598	0.0781573298275	yes	down	5.44	6.56	12.78	17.78	6	15.28		HXXXD-type acyl-transferase family protein	0.602514	-0.677697	0.00797840929766	up	33.77	35.26	53.63	60.94	34.515	57.285
Potri.006G282900.v4.1	Potri.006G282900	-	2.19592	1.13483	0.0180139986374	0.308484	yes	up	9.47	18.91	9.28	4.54	14.19	6.91		Potri.006G097901.v4.1	Potri.006G097901	Potri.005G031500.v4.1	Potri.005G031500	-	0.39019	-1.35775	0.0429949467542	0.392926	yes	down	0.97	0.76	1.81	2.68	0.865	2.245		-	6.93684	3.11039	3.01424980054E-5	down	3.11	3.48	0.65	0.3	3.295	0.475
Potri.006G283100.v4.1	Potri.006G283100	-	5.90226	2.56127	0.0076528846019	0.177044	yes	up	0.69	4.15	0.46	0.44	2.42	0.45		Potri.006G099100.v4.1	Potri.006G099100	Potri.005G031850.v4.1	Potri.005G031850	-	0.452371	-1.14442	0.000194769687791	0.0112027506746	yes	down	42.29	55.69	89.88	129.45	48.99	109.665		EF-TU receptor	0.177885	-2.45357	0.0013746928252	up	0.26	0.11	1.14	0.94	0.185	1.04
Potri.006G283700.v4.1	Potri.006G283700	-	2.15936	1.11061	0.0015310801044	0.0559020339792	yes	up	17.14	23.87	12.89	8.4	20.505	10.645		Potri.006G099200.v4.1	Potri.006G099200	Potri.005G031899.v4.1	Potri.005G031899	Disease resistance protein (TIR-NBS-LRR class) family	0.476135	-1.07056	0.000465016264226	0.0207892518455	yes	down	50.2	74.93	114.41	158.91	62.565	136.66		Carbohydrate-binding-like fold	1.67488	0.769862	0.0141727	down	21.4	16	10.95	11.38	18.7	11.165
Potri.007G003800.v4.1	Potri.007G003800	HXXXD-type acyl-transferase family protein	1.80303	0.850422	0.0206989229128	0.335851	yes	up	6.14	5.1	3.17	3.39	5.62	3.28		Potri.006G101100.v4.1	Potri.006G101100	Potri.005G036300.v4.1	Potri.005G036300	Heavy metal transport/detoxification superfamily protein	0.487376	-1.03689	1.01902112213E-5	0.00113164280719	yes	down	11.21	13.44	26.83	24.9	12.325	25.865		-	0.0847458	-3.41922	0.000679401728471	up	0.05	0.55	4.59	2.49	0.3	3.54
Potri.007G006900.v4.1	Potri.007G006900	basic leucine-zipper 7	0.390978	-1.35484	0.0104132347841	0.216774	yes	down	3.05	1.41	5.49	6.57	2.23	6.03		Potri.006G104300.v4.1	Potri.006G104300	Potri.005G036800.v4.1	Potri.005G036800	carbon/nitrogen insensitive 1	11.4606	3.51861	0.000581162395313	0.0243603904035	yes	up	26.66	109.18	4.21	7.94	67.92	6.075		inflorescence meristem receptor-like kinase 2	0.518145	-0.863987	0.0238917601456	up	2.56	2.58	5.85	4.07	2.57	4.96
Potri.007G007000.v4.1	Potri.007G007000	-	0.516172	-0.954076	0.00876360841049	0.193509	yes	down	22.4	12.15	35.7	34.9	17.275	35.3		Potri.006G106500.v4.1	Potri.006G106500	Potri.005G037300.v4.1	Potri.005G037300	-	1.75074	0.807962	0.0152101291726	0.219237	yes	up	30.69	34.99	18.79	19.88	32.84	19.335		ENTH/VHS/GAT family protein	1.42166	0.628038	0.00788575329446	down	25.23	25.58	18.32	17.42	25.405	17.87
Potri.007G011400.v4.1	Potri.007G011400	Xanthine/uracil permease family protein	0.626698	-0.674157	0.00403806171681	0.111549	yes	down	22.87	17.4	35	33.9	20.135	34.45		Potri.006G106800.v4.1	Potri.006G106800	Potri.005G038700.v4.1	Potri.005G038700	thylakoid lumen 18.3 kDa protein	1.62654	0.701802	0.0180812	0.243557	yes	up	42.54	28	21.25	22.72	35.27	21.985		PYRIMIDINE 4	1.79436	0.921499	0.00122546181967	down	29.45	33.55	16.38	18.73	31.5	17.555
Potri.007G011500.v4.1	Potri.007G011500	U-box domain-containing protein kinase family protein	1.58403	0.663603	0.0156191812536	0.283265	yes	up	10.04	7.8	6.07	6.14	8.92	6.105		Potri.006G112400.v4.1	Potri.006G112400	Potri.005G038800.v4.1	Potri.005G038800	GDSL-like Lipase/Acylhydrolase superfamily protein	1.50444	0.589229	0.0104542523627	0.177487	yes	up	45.17	48.47	28.84	33.82	46.82	31.33		-	0.324409	-1.5445	0.00585953169447	up	1.02	1.04	3.46	2.89	1.03	3.175
Potri.007G014400.v4.1	Potri.007G014400	NAC domain containing protein 76	0.622785	-0.683195	0.00652644983889	0.158401	yes	down	20.24	20.29	38.48	28.93	20.265	33.705		Potri.006G112600.v4.1	Potri.006G112600	Potri.005G039000.v4.1	Potri.005G039000	S-adenosyl-L-methionine-dependent methyltransferases superfamily protein	0.639092	-0.645906	0.0656779	0.47813	yes	down	4.14	4.89	8.12	6.49	4.515	7.305		(1 of 1) PTHR36310:SF1 - T6D22.11	2.90098	1.63904	0.00724693742615	down	9.16	17.5	6.62	2.57	13.33	4.595
Potri.007G018400.v4.1	Potri.007G018400	Cytochrome P450 superfamily protein	1.66042	0.731546	0.0185328808987	0.31292	yes	up	7.4	8.47	5.4	4.76	7.935	5.08		Potri.006G115000.v4.1	Potri.006G115000	Potri.005G039900.v4.1	Potri.005G039900	Major facilitator superfamily protein	2.23607	1.16096	0.000679388527424	0.0272028803315	yes	up	10.78	8.76	5.13	3.87	9.77	4.5		pleiotropic drug resistance 6	0.503019	-0.926252	0.0349097983334	up	3.49	4.84	11.14	5.42	4.165	8.28
Potri.007G019600.v4.1	Potri.007G019600	P-loop containing nucleoside triphosphate hydrolases superfamily protein	2.34674	1.23066	0.00401736139664	0.11133	yes	up	51.49	123.09	43.13	36.53	87.29	39.83		Potri.006G116900.v4.1	Potri.006G116900	Potri.005G040200.v4.1	Potri.005G040200	-	0.22476	-2.15354	0.00903451713811	0.159068	yes	down	0.2	0.35	1.67	0.8	0.275	1.235		Nucleotide-diphospho-sugar transferases superfamily protein	0.501065	-0.962566	0.00238081477676	up	7.67	8.79	14.83	18.02	8.23	16.425
Potri.007G019700.v4.1	Potri.007G019700	-	3.21506	1.68485	0.0121211	0.239388	yes	up	28.9	77.16	22.19	13.11	53.03	17.65		Potri.006G117200.v4.1	Potri.006G117200	Potri.005G042900.v4.1	Potri.005G042900	-	1.63528	0.70954	0.00176356769335	0.0550082030757	yes	up	10.58	9.67	5.83	6.78	10.125	6.305		Leucine-rich repeat protein kinase family protein	0.592363	-0.673531	0.0336645845297	up	46.81	32.46	77.55	56.27	39.635	66.91
Potri.007G020100.v4.1	Potri.007G020100	MAP kinase 7	3.65801	1.87106	1.03262540755E-5	0.00128773305586	yes	up	12.22	21.09	6.12	3.61	16.655	4.865		Potri.006G117900.v4.1	Potri.006G117900	Potri.005G043700.v4.1	Potri.005G043700	protein kinase-related	0.128259	-2.96287	0.0239605281047	0.287854	yes	down	0.07	0.07	0.87	0.27	0.07	0.57		Sulfite exporter TauE/SafE family protein	0.392823	-1.292	0.000566308181696	up	3.58	4.74	9.2	11.98	4.16	10.59
Potri.007G020500.v4.1	Potri.007G020500	P-loop containing nucleoside triphosphate hydrolases superfamily protein	2.18033	1.12455	0.0128102593721	0.250168	yes	up	7.35	15.1	5.5	5.36	11.225	5.43		Potri.006G118400.v4.1	Potri.006G118400	Potri.005G045800.v4.1	Potri.005G045800	cytochrome P450, family 706, subfamily A, polypeptide 5	1.81276	0.858189	0.0031751464287	0.0813008691701	yes	up	24.13	28.61	12.29	17.38	26.37	14.835		L-O-methylthreonine resistant 1	0.527657	-0.832623	0.000793308328474	up	26.57	26.66	47.75	53.13	26.615	50.44
Potri.007G020600.v4.1	Potri.007G020600	P-loop containing nucleoside triphosphate hydrolases superfamily protein	1.69292	0.759513	0.0390906772287	0.489159	yes	up	6.19	10.94	5.09	5.41	8.565	5.25		Potri.006G121700.v4.1	Potri.006G121700	Potri.005G046600.v4.1	Potri.005G046600	Esterase/lipase/thioesterase family protein	1.70053	0.765981	3.8055579787E-5	0.00338972148707	yes	up	46.12	42.46	26.7	25.92	44.29	26.31		tonoplast intrinsic protein 2	0.483807	-0.98112	0.0122661624182	up	172.55	107.85	223.44	356.13	140.2	289.785
Potri.007G022300.v4.1	Potri.007G022300	-	3.31367	1.72843	0.00771222649747	0.178102	yes	up	12.27	19.36	7.11	2.71	15.815	4.91		Potri.006G123200.v4.1	Potri.006G123200	Potri.005G054600.v4.1	Potri.005G054600	Acyl-CoA N-acyltransferases (NAT) superfamily protein	1.59172	0.670589	0.0370864370591	0.36508	yes	up	28.69	19.17	14.34	16.23	23.93	15.285		methionine adenosyltransferase 3	2.18504	1.20392	0.000169534254938	down	100.32	63.82	38.07	37.05	82.07	37.56
Potri.007G023700.v4.1	Potri.007G023700	ARM repeat superfamily protein	4.06876	2.02459	1.5727161693E-7	4.7891036095E-5	yes	up	30.3	47.75	13.65	7.42	39.025	10.535		Potri.006G126800.v4.1	Potri.006G126800	Potri.005G055300.v4.1	Potri.005G055300	WRKY DNA-binding protein 74	2.15822	1.10984	0.00106256083438	0.0380165593925	yes	up	16.86	10.68	7.21	5.75	13.77	6.48		phenylalanine ammonia-lyase 2	2.2676	1.27784	0.00983255142579	down	317.26	248.46	185.96	63.52	282.86	124.74
Potri.007G024000.v4.1	Potri.007G024000	late embryogenesis abundant domain-containing protein / LEA domain-containing protein	0.483344	-1.04888	0.0191918	0.320405	yes	down	1.94	2.99	5.79	5.06	2.465	5.425		Potri.006G127400.v4.1	Potri.006G127400	Potri.005G058200.v4.1	Potri.005G058200	Protein of unknown function (DUF506)	2.44189	1.288	0.0439569016989	0.396214	yes	up	7.55	3.41	1.62	2.92	5.48	2.27		lysine decarboxylase family protein	1.65783	0.830067	0.0103356584303	down	22.95	17.7	12.58	11.94	20.325	12.26
Potri.007G029500.v4.1	Potri.007G029500	homeobox protein 21	0.182122	-2.45702	0.00300770737474	0.0902518689505	yes	down	0.44	0.47	3.45	1.89	0.455	2.67		Potri.006G130500.v4.1	Potri.006G130500	Potri.005G059900.v4.1	Potri.005G059900	-	0.329446	-1.60189	0.0644640290177	0.47262	yes	down	0.25	0.33	0.34	1.46	0.29	0.9		protamine P1 family protein	1.62299	0.772673	0.0273044775431	down	12.58	10.58	6.25	8.02	11.58	7.135
Potri.007G030700.v4.1	Potri.007G030700	-	1.94357	0.958706	0.00646220806936	0.156987	yes	up	32.96	52.02	20.82	25.7	42.49	23.26		Potri.006G131000.v4.1	Potri.006G131000	Potri.005G060300.v4.1	Potri.005G060300	alcohol dehydrogenase 1	0.385711	-1.37441	0.0644478635382	0.47262	yes	down	2.49	1.39	6.12	5.19	1.94	5.655		Nucleotide-diphospho-sugar transferases superfamily protein	0.62203	-0.599474	0.0296962606254	up	53.83	46.97	93.03	69.02	50.4	81.025
Potri.007G031200.v4.1	Potri.007G031200	Protein of unknown function (DUF677)	2.99633	1.5832	0.000509483908366	0.0247080825783	yes	up	25.76	64.62	17.74	14.47	45.19	16.105		Potri.006G132450.v4.1	Potri.006G132450	Potri.005G060700.v4.1	Potri.005G060700	tracheary element differentiation-related 7	0.448347	-1.15731	0.00686513	0.134552	yes	down	3.82	4.36	8.04	10.46	4.09	9.25		Ribosomal protein L4/L1 family	0.543117	-0.801302	0.00614738876736	up	8.47	8.85	15.18	16.71	8.66	15.945
Potri.007G031600.v4.1	Potri.007G031600	RING/U-box superfamily protein	2.8497	1.51081	0.0044066090593	0.118603	yes	up	7.93	23.16	7	4.71	15.545	5.855		Potri.006G132551.v4.1	Potri.006G132551	Potri.005G061000.v4.1	Potri.005G061000	Transducin/WD40 repeat-like superfamily protein	0.622417	-0.684045	0.0475611707092	0.411496	yes	down	3.57	3.22	5.84	5.32	3.395	5.58		Ribosomal protein L4/L1 family	0.628411	-0.603392	0.0302636636716	up	51.58	57.82	79.03	95.06	54.7	87.045
Potri.007G032100.v4.1	Potri.007G032100	protein kinase family protein / peptidoglycan-binding LysM domain-containing protein	3.81171	1.93044	0.000219913212622	0.0129418	yes	up	4.94	13.15	2.61	2.47	9.045	2.54		Potri.006G133500.v4.1	Potri.006G133500	Potri.005G061500.v4.1	Potri.005G061500	Plant invertase/pectin methylesterase inhibitor superfamily	2.89307	1.5326	4.2625941078E-7	8.28396413996E-5	yes	up	25.1	20.04	9.36	6.6	22.57	7.98		glutathione transferase lambda 1	1.97484	1.04382	0.00469716801808	down	129.29	105.44	45.08	73.78	117.365	59.43
Potri.007G036300.v4.1	Potri.007G036300	GDSL-like Lipase/Acylhydrolase superfamily protein	3.02152	1.59527	0.0144151297019	0.269645	yes	up	11.18	4.2	1.63	3.72	7.69	2.675		Potri.006G134500.v4.1	Potri.006G134500	Potri.005G061600.v4.1	Potri.005G061600	plant glycogenin-like starch initiation protein 1	0.646119	-0.630128	0.00791540725091	0.147568	yes	down	48.8	38.46	60.65	75.67	43.63	68.16		pectin methylesterase 44	0.405717	-1.22982	0.000672974027792	up	9.05	7.13	16.72	23.16	8.09	19.94
Potri.007G038800.v4.1	Potri.007G038800	-	4.63802	2.21351	0.000800368424956	0.0349334138546	yes	up	4.39	17.69	2.38	1.63	11.04	2.005		Potri.006G134500v.4.1	Potri.006G134500	Potri.005G064200.v4.1	Potri.005G064200	histone deacetylase 14	1.75739	0.813437	0.0105890299194	0.178711	yes	up	13.69	10.78	7.99	6.15	12.235	7.07		(1 of 1) PTHR31707:SF10 - PECTINESTERASE/PECTINESTERASE INHIBITOR 32-RELATED	0.284282	-1.8146	0.0323434	up	7.05	7.13	26.72	23.16	7.09	24.94
Potri.007G038900.v4.1	Potri.007G038900	-	4.19878	2.06997	0.0236729820038	0.363953	yes	up	112.19	322.1	79.93	36.84	217.145	58.385		Potri.006G134600.v4.1	Potri.006G134600	Potri.005G065200.v4.1	Potri.005G065200	S-adenosyl-L-methionine-dependent methyltransferases superfamily protein	0.559476	-0.837852	0.000110496614185	0.00761981087015	yes	down	28.22	25.54	44.3	54.16	26.88	49.23		Plant invertase/pectin methylesterase inhibitor superfamily	0.363002	-1.38819	2.20051368412E-5	up	10.92	11.96	26.86	36.17	11.44	31.515
Potri.007G039000.v4.1	Potri.007G039000	-	3.31334	1.72829	0.000138722120567	0.00929118898567	yes	up	37.76	86.62	23.9	12.81	62.19	18.355		Potri.006G137300.v4.1	Potri.006G137300	Potri.005G067000.v4.1	Potri.005G067000	Protein kinase protein with adenine nucleotide alpha hydrolases-like domain	1.5929	0.671651	0.0254652261023	0.298975	yes	up	17.27	11.35	8.58	9.42	14.31	9		Riboflavin synthase-like superfamily protein	5.88571	2.651	0.000170801929488	down	1.95	4.23	0.78	0.27	3.09	0.525
Potri.007G039100.v4.1	Potri.007G039100	Disease resistance protein (CC-NBS-LRR class) family	3.55454	1.82966	2.77623550599E-5	0.00271731086191	yes	up	56.88	115.18	33.87	18.57	86.03	26.22		Potri.006G139300.v4.1	Potri.006G139300	Potri.005G068700.v4.1	Potri.005G068700	alpha/beta-Hydrolases superfamily protein	0.635674	-0.65364	0.0658427	0.478247	yes	down	31.92	55.84	58.21	82.95	43.88	70.58		-	1.44982	0.615791	0.00484048258708	down	200.99	190.33	135.5	134.41	195.66	134.955
Potri.007G039400.v4.1	Potri.007G039400	Homeodomain-like superfamily protein	1.68565	0.753305	0.00778187931099	0.179079	yes	up	42.44	44.66	32.78	21.91	43.55	27.345		Potri.006G141500.v4.1	Potri.006G141500	Potri.005G069200.v4.1	Potri.005G069200	Glycosyl hydrolase family 35 protein	0.599976	-0.737024	0.0678586930818	0.486523	yes	down	2.56	1.97	3.33	4.18	2.265	3.755		Protein kinase superfamily protein	2.08618	1.15493	0.0234181365952	down	15.62	39.33	15.47	10.87	27.475	13.17
Potri.007G040000.v4.1	Potri.007G040000	(1 of 1) PTHR23271 - HEPATOCELLULAR CARCINOMA-ASSOCIATED ANTIGEN 66	0.653046	-0.614743	0.0262905713296	0.384482	yes	down	6.61	7.41	12.59	10.24	7.01	11.415		Potri.006G143200.v4.1	Potri.006G143200	Potri.005G069500.v4.1	Potri.005G069500	-	0.322743	-1.63154	0.0639128325765	0.471358	yes	down	17.68	64.83	106.5	155.47	41.255	130.985		growth-regulating factor 5	4.02406	2.11961	4.13120214842E-6	down	8.46	6.59	1.61	2.13	7.525	1.87
Potri.007G042600.v4.1	Potri.007G042600	(1 of 4) PTHR31722:SF5 - EMB	0.0525209550438	-4.25096	0.00602603851633	0.148457	yes	down	0	0.23	3.51	1.11	0.115	2.31		Potri.006G148000.v4.1	Potri.006G148000	Potri.005G070900.v4.1	Potri.005G070900	diacylglycerol kinase 2	0.504165	-0.988032	0.0417366043448	0.387082	yes	down	11.64	14.6	13.59	39.77	13.12	26.68		-	0.609502	-0.746709	0.0212759646879	up	28	31.14	57.17	39.86	29.57	48.515
Potri.007G043800.v4.1	Potri.007G043800	heat shock factor 4	2.0063	1.00453	0.00348322209656	0.100461	yes	up	122.94	218.21	100.29	66.21	170.575	83.25		Potri.006G151200.v4.1	Potri.006G151200	Potri.005G071400.v4.1	Potri.005G071400	-	2.495	1.31904	0.000650500031665	0.0265298526428	yes	up	12.17	11.5	5.04	4.57	11.835	4.805		-	0.114428	-3.0749	0.0137893910287	up	0	1.61	8.01	6.06	0.805	7.035
Potri.007G043900.v4.1	Potri.007G043900	-	1.75449	0.811051	0.0232644325236	0.360481	yes	up	94.48	165.33	92.24	65.79	129.905	79.015		Potri.006G151600.v4.1	Potri.006G151600	Potri.005G072700.v4.1	Potri.005G072700	ribosomal protein S6	0.66655	-0.585216	0.00345943962956	0.0858455330519	yes	down	68.6	64.76	107.65	95.1	66.68	101.375		ACC oxidase 1	0.145545	-2.71407	0.000615274478666	up	1.09	1.85	4.1	16.1	1.47	10.1
Potri.007G044700.v4.1	Potri.007G044700	ralf-like 34	0.579162	-0.787961	0.0401685453736	0.496195	yes	down	8.95	12.11	21.36	17.26	10.53	19.31		Potri.006G164632.v4.1	Potri.006G164632	Potri.005G073766.v4.1	Potri.005G073766	-	0.433279	-1.20663	0.0591605424374	0.454521	yes	down	0.55	0.63	1.27	1.52	0.59	1.395		-	1.53823	0.764993	0.0393499258423	down	11.71	8.41	7.45	5.63	10.06	6.54
Potri.007G044800.v4.1	Potri.007G044800	mitogen-activated protein kinase kinase kinase 21	18.8201	4.2342	0.0140505113007	0.26576	yes	up	1.53	20.67	1.06	0.22	11.1	0.64		Potri.006G166701.v4.1	Potri.006G166701	Potri.005G074500.v4.1	Potri.005G074500	myb domain protein 93	4.87143	2.28435	0.0283824456633	0.315329	yes	up	2.14	0.81	0.2	0.42	1.475	0.31		-	1.4605	0.631935	0.0287953715036	down	613.55	500.3	452.25	310.4	556.925	381.325
Potri.007G045100.v4.1	Potri.007G045100	Subtilisin-like serine endopeptidase family protein	0.480736	-1.05668	0.000568568471939	0.0270721293512	yes	down	14.63	14.49	24.8	39.37	14.56	32.085		Potri.006G170900.v4.1	Potri.006G170900	Potri.005G076000.v4.1	Potri.005G076000	(1 of 4) PTHR31132:SF2 - EXPRESSED PROTEIN	1.76287	0.817926	0.0348277333184	0.353606	yes	up	13.12	9.27	5.11	7.79	11.195	6.45		-	2.05121	1.10157	0.0293337251393	down	3.83	3.78	1.55	2.16	3.805	1.855
Potri.007G047000.v4.1	Potri.007G047000	Protein of unknown function (DUF579)	0.565799	-0.82164	0.00421788351157	0.11518	yes	down	31.29	20.21	47.17	49.02	25.75	48.095		Potri.006G171700.v4.1	Potri.006G171700	Potri.005G077200.v4.1	Potri.005G077200	Haloacid dehalogenase-like hydrolase (HAD) superfamily protein	0.536526	-0.898279	0.000573347306135	0.0240721	yes	down	20.63	21.91	34.49	46.25	21.27	40.37		-	0.453623	-1.06361	1.85018520852E-5	up	29.71	31.08	63.14	70.87	30.395	67.005
Potri.007G047400.v4.1	Potri.007G047400	-	1.77542	0.828157	0.00669387465776	0.160973	yes	up	38.27	52.94	31.58	22.98	45.605	27.28		Potri.006G172400.v4.1	Potri.006G172400	Potri.005G077300.v4.1	Potri.005G077300	-	1.72097	0.78322	0.0126467823031	0.197221	yes	up	58.69	39.42	23.45	34.54	49.055	28.995		-	0.432311	-1.12731	0.0353224334508	up	2.95	2.83	7.33	6.04	2.89	6.685
Potri.007G048101.v4.1	Potri.007G048101	VIER F-box proteine 2	11.7934	3.55991	1.49083314239E-10	1.56167753331E-7	yes	up	48.17	171.97	12.3	7.78	110.07	10.04		Potri.006G175500.v4.1	Potri.006G175500	Potri.005G077700.v4.1	Potri.005G077700	Protein of unknown function (DUF630 and DUF632)	1.54557	0.628141	0.0412982491371	0.385146	yes	up	4.95	4.36	2.96	3.36	4.655	3.16		trehalose phosphatase/synthase 11	1.61678	0.797882	0.0378468359783	down	26.31	38.83	25.32	14.97	32.57	20.145
Potri.007G052500.v4.1	Potri.007G052500	Protein of unknown function (DUF1230)	1.60716	0.684514	0.00443236609546	0.118807	yes	up	51.81	47.1	28.94	36.5	49.455	32.72		Potri.006G179300.v4.1	Potri.006G179300	Potri.005G078600.v4.1	Potri.005G078600	-	1.88345	0.913375	0.000465170956976	0.0207892518455	yes	up	76.07	61.51	41.86	32.16	68.79	37.01		plant natriuretic peptide A	0.157979	-2.58749	5.99989347912E-6	up	6.58	8.15	27.77	65.47	7.365	46.62
Potri.007G053400.v4.1	Potri.007G053400	Peroxidase superfamily protein	0.261285	-1.9363	0.0167464737532	0.295523	yes	down	0.37	2.22	5.72	4.88	1.295	5.3		Potri.006G179400.v4.1	Potri.006G179400	Potri.005G078900.v4.1	Potri.005G078900	-	0.579879	-0.786177	0.0570506885659	0.446604	yes	down	4.85	6.4	8.72	10.97	5.625	9.845		Leucine-rich repeat protein kinase family protein	1.42915	0.595339	0.0237426374626	down	16.76	15.11	11.74	10.56	15.935	11.15
Potri.007G055500.v4.1	Potri.007G055500	Cation transporter/ E1-E2 ATPase family protein	9.08699	3.1838	0.000777667945886	0.0342854682944	yes	up	68.13	155.03	20.13	6.28	111.58	13.205		Potri.006G180500.v4.1	Potri.006G180500	Potri.005G080100.v4.1	Potri.005G080100	binding	0.654686	-0.611126	0.000995712526869	0.0362312247543	yes	down	18.22	16.98	26.25	28.36	17.6	27.305		-	0.444768	-1.05768	0.0131593187277	up	32.92	60.37	129.3	80.45	46.645	104.875
Potri.007G062700.v4.1	Potri.007G062700	-	1.86901	0.902272	0.0133035160455	0.256901	yes	up	16.95	28.31	14.79	11.06	22.63	12.925		Potri.006G181300.v4.1	Potri.006G181300	Potri.005G081000.v4.1	Potri.005G081000	-	1.69955	0.765155	0.0350483454734	0.354813	yes	up	7.16	8.53	4.61	4.61	7.845	4.61		Protein of unknown function, DUF593	0.338251	-1.49123	6.8155945716E-5	up	5.29	4.11	11.69	16.1	4.7	13.895
Potri.007G071100.v4.1	Potri.007G071100	nucleolin like 1	0.666003	-0.5864	0.0181650961428	0.309705	yes	down	18.38	21.87	35.59	28.72	20.125	32.155		Potri.006G181900v.4.1	Potri.006G181900	Potri.005G081200.v4.1	Potri.005G081200	-	1.59876	0.676953	0.0274808456573	0.309603	yes	up	61.03	43.17	35.04	30.73	52.1	32.885		(1 of 2) PTHR13301//PTHR13301:SF28 - X-BOX TRANSCRIPTION FACTOR-RELATED // SUBFAMILY NOT NAMED	0.57849	-0.789637	0.0226557	up	111.42	116.69	200.45	193.87	114.055	197.16
Potri.007G072100.v4.1	Potri.007G072100	cytochrome P450, family 86, subfamily B, polypeptide 1	2.60281	1.38007	0.0396150599344	0.492611	yes	up	6.06	2.21	1.05	2.28	4.135	1.665		Potri.006G185300.v4.1	Potri.006G185300	Potri.005G081300.v4.1	Potri.005G081300	-	0.118414	-3.07809	8.19654008599E-5	0.00607704748052	yes	down	0.31	0.57	2.96	4.58	0.44	3.77		BTB/POZ domain with WD40/YVTN repeat-like protein	2.23256	1.25162	0.00823862513366	down	6.69	11.55	5.17	3	9.12	4.085
Potri.007G075400.v4.1	Potri.007G075400	alpha/beta-Hydrolases superfamily protein	1.89815	0.924596	0.0166191588172	0.294069	yes	up	4.67	5.98	3.19	2.78	5.325	2.985		Potri.006G185601.v4.1	Potri.006G185601	Potri.005G082000.v4.1	Potri.005G082000	TGACG motif-binding factor 4	1.61939	0.695453	0.0017445721554	0.0545774506127	yes	up	36.87	37.74	25.35	21.16	37.305	23.255		-	1.64088	0.686805	0.0255258	down	7.78	6.43	4.59	4.07	7.105	4.33
Potri.007G076600.v4.1	Potri.007G076600	-	8.39009	3.06869	0.0146869776274	0.273536	yes	up	1.42	5.65	0.36	0.54	3.535	0.45		Potri.006G187900.v4.1	Potri.006G187900	Potri.005G084500.v4.1	Potri.005G084500	cytochrome P450, family 78, subfamily A, polypeptide 7	0.0120917484515	-6.36983	0.00427566583644	0.0984562647062	yes	down	0	0	0.06	0.92	0	0.49		Calmodulin-binding protein	0.492937	-0.92612	0.0312708278583	up	13.49	24.2	48.27	28.19	18.845	38.23
Potri.007G076800.v4.1	Potri.007G076800	Integrase-type DNA-binding superfamily protein	12.2063	3.60956	1.2051428109E-5	0.00146112407092	yes	up	4.03	10.06	1.04	0.2	7.045	0.62		Potri.006G189900.v4.1	Potri.006G189900	Potri.005G087200.v4.1	Potri.005G087200	Integrase-type DNA-binding superfamily protein	0.186377	-2.4237	7.51342424165E-6	0.000900662953603	yes	down	3.55	3.92	10.24	30.52	3.735	20.38		Cyclophilin-like peptidyl-prolyl cis-trans isomerase family protein	1.48979	0.65473	0.0306794593162	down	23.71	22.98	15.25	16.09	23.345	15.67
Potri.007G080300.v4.1	Potri.007G080300	cytochrome P450, family 96, subfamily A, polypeptide 15	0.587652	-0.766965	0.0211513958266	0.340241	yes	down	5.37	6.68	9.48	12.3	6.025	10.89		Potri.006G191500.v4.1	Potri.006G191500	Potri.005G087400.v4.1	Potri.005G087400	-	5.14562	2.36335	0.00178755753236	0.0554488674456	yes	up	4.45	25.65	2.15	3.94	15.05	3.045		-	0.436815	-0.644006	0.0299444033038	up	46.31	48.99	81.91	136.26	47.65	109.085
Potri.007G080800.v4.1	Potri.007G080800	(1 of 11) PF05627 - Cleavage site for pathogenic type III effector avirulence factor Avr (AvrRpt-cleavage)	2.19516	1.13433	0.0210108746538	0.338821	yes	up	101.34	196.78	82.95	60.56	149.06	71.755		Potri.006G192700.v4.1	Potri.006G192700	Potri.005G089800.v4.1	Potri.005G089800	-	1.64373	0.71697	0.0213554623612	0.269602	yes	up	7	5.38	4.15	3.47	6.19	3.81		actin-11	0.52119	-0.862636	0.00126264607446	up	21.07	22.22	45.64	37.42	21.645	41.53
Potri.007G081000.v4.1	Potri.007G081000	shikimate kinase 2	1.53377	0.617084	0.00143200455218	0.0534969	yes	up	70.49	63.5	51	45.04	66.995	48.02		Potri.006G194900.v4.1	Potri.006G194900	Potri.005G089900.v4.1	Potri.005G089900	-	0.308846	-1.69504	0.00912876345395	0.160178	yes	down	9.89	10.85	21.44	43.57	10.37	32.505		P-loop containing nucleoside triphosphate hydrolases superfamily protein	0.534924	-0.824427	0.00780387260626	up	24.82	21.59	52.77	33.99	23.205	43.38
Potri.007G081700.v4.1	Potri.007G081700	-	1.77033	0.824019	0.0403805678269	0.497641	yes	up	10.47	13.9	8.55	5.8	12.185	7.175		Potri.006G198800.v4.1	Potri.006G198800	Potri.005G091901.v4.1	Potri.005G091901	-	0.129314	-2.95105	0.00691906589799	0.135236	yes	down	0.22	1.15	4.46	6.08	0.685	5.27		alpha/beta-Hydrolases superfamily protein	3.73447	1.97467	4.14373457766E-5	down	31.4	23.31	11	3.65	27.355	7.325
Potri.007G087300.v4.1	Potri.007G087300	Heavy metal transport/detoxification superfamily protein	1.75386	0.810533	0.0276483174893	0.397743	yes	up	41.16	51.72	28.63	27.41	46.44	28.02		Potri.006G199600.v4.1	Potri.006G199600	Potri.005G092800.v4.1	Potri.005G092800	Peptidoglycan-binding LysM domain-containing protein	1.50159	0.586495	0.0352419473153	0.355422	yes	up	25.38	30.57	16.56	22.3	27.975	19.43		carotenoid isomerase	1.80336	0.924848	0.00628943994703	down	11.34	11.22	7.38	5.13	11.28	6.255
Potri.007G088222.v4.1	Potri.007G088222	Cupredoxin superfamily protein	12.6792	3.66439	0.00193960243738	0.0663111078723	yes	up	144.51	437.34	40.4	8.64	290.925	24.52		Potri.006G204300.v4.1	Potri.006G204300	Potri.005G096600.v4.1	Potri.005G096600	myb domain protein 58	6.5419	2.70971	0.0202275368023	0.260621	yes	up	1.02	0.52	0.09	0.15	0.77	0.12		Late embryogenesis abundant (LEA) hydroxyproline-rich glycoprotein family	3.86698	2.05909	0.000820476166942	down	66.45	181.23	46.93	17.12	123.84	32.025
Potri.007G088358.v4.1	Potri.007G088358	Cupredoxin superfamily protein	14.9141	3.89861	0.0107692320906	0.221183	yes	up	8.31	24.57	2.18	0.17	16.44	1.175		Potri.006G209200.v4.1	Potri.006G209200	Potri.005G098100.v4.1	Potri.005G098100	Ribosomal protein S5/Elongation factor G/III/V family protein	0.640501	-0.642727	0.0141153423947	0.209914	yes	down	13.35	13.37	24.87	17.72	13.36	21.295		-	2.93464	1.66172	0.0124803939779	down	16.92	29.33	12.83	2.93	23.125	7.88
Potri.007G088700.v4.1	Potri.007G088700	slufate transporter 2;1	2.47746	1.30886	0.00230185107556	0.0754454017106	yes	up	23.78	54.37	19.36	14.55	39.075	16.955		Potri.006G210600.v4.1	Potri.006G210600	Potri.005G099700.v4.1	Potri.005G099700	-	0.642582	-0.638047	0.0244774552533	0.291784	yes	down	19.71	28.73	39.3	37.63	24.22	38.465		cell wall invertase 4	2.03145	1.11203	0.000797819015338	down	39.29	58.26	21.65	26.37	48.775	24.01
Potri.007G091200.v4.1	Potri.007G091200	Tetratricopeptide repeat (TPR)-like superfamily protein	0.506141	-0.98239	0.0182243756267	0.310399	yes	down	1.52	1.49	2.61	3.71	1.505	3.16		Potri.006G214900.v4.1	Potri.006G214900	Potri.005G101600.v4.1	Potri.005G101600	Transducin/WD40 repeat-like superfamily protein	1.86545	0.899524	0.000364690203078	0.0174215973549	yes	up	26.73	19.88	11.77	13.7	23.305	12.735		Lung seven transmembrane receptor family protein	0.617387	-0.612302	0.0134809926128	up	44.35	49.11	81.58	69.8	46.73	75.69
Potri.007G091900.v4.1	Potri.007G091900	(1 of 1) KOG3116 - Predicted C3H1-type Zn-finger protein	1.68837	0.755627	0.0398144875665	0.494043	yes	up	26.62	49.22	22.57	25.38	37.92	23.975		Potri.006G219200.v4.1	Potri.006G219200	Potri.005G102300.v4.1	Potri.005G102300	-	0.514823	-0.957851	0.000282943647247	0.0146043327622	yes	down	38.36	54.02	77.09	92.48	46.19	84.785		-	1.91442	1.03513	0.0146078480925	down	302.82	522.16	275.98	154.95	412.49	215.465
Potri.007G092300.v4.1	Potri.007G092300	-	3.44319	1.78375	0.0194952233605	0.323537	yes	up	3.4	10.76	1.73	2.67	7.08	2.2		Potri.006G219600.v4.1	Potri.006G219600	Potri.005G102400.v4.1	Potri.005G102400	Pentatricopeptide repeat (PPR) superfamily protein	0.546816	-0.870872	0.0252655	0.297648	yes	down	1.53	1.73	3	3.2	1.63	3.1		Chalcone-flavanone isomerase family protein	0.556728	-0.772906	0.0408891137156	up	5.87	8.9	14.84	11.69	7.385	13.265
Potri.007G097000.v4.1	Potri.007G097000	-	9.80549	3.29359	3.60983064545E-5	0.00325529434489	yes	up	14.92	52.64	6.1	1.32	33.78	3.71		Potri.006G220700.v4.1	Potri.006G220700	Potri.005G106500.v4.1	Potri.005G106500	NAD(P)H dehydrogenase (quinone)s	1.52253	0.606467	0.0491043384098	0.416834	yes	up	11.99	11.01	7.03	8.33	11.5	7.68		-	0.632304	-0.639726	0.00918655654832	up	56.57	62.79	99.45	89.32	59.68	94.385
Potri.007G097900.v4.1	Potri.007G097900	diacylglycerol kinase 2	2.37667	1.24894	0.000126841153253	0.00880187269206	yes	up	12.49	14.22	7.25	4.58	13.355	5.915		Potri.006G226800.v4.1	Potri.006G226800	Potri.005G107300.v4.1	Potri.005G107300	-	2.59831	1.37757	0.00302721525202	0.0792419927145	yes	up	13.67	10.48	3.19	6.24	12.075	4.715		heat shock transcription factor A2	1.76139	0.970252	0.0272968416205	down	13.5	24	12.3	8.99	18.75	10.645
Potri.007G099400.v4.1	Potri.007G099400	-	3.17298	1.66584	6.82546413812E-5	0.0051960829898	yes	up	53.21	113.43	33.62	22.56	83.32	28.09		Potri.006G229900.v4.1	Potri.006G229900	Potri.005G112600.v4.1	Potri.005G112600	-	2.33431	1.223	6.80338347075E-5	0.00525684325829	yes	up	39.2	24.47	14.23	13.48	31.835	13.855		Protein of unknown function (DUF778)	0.460756	-1.06064	0.0255804553197	up	8.88	8.79	12.68	25.67	8.835	19.175
Potri.007G099800.v4.1	Potri.007G099800	beta-galactosidase 10	0.503172	-0.990878	1.56124281908E-5	0.0017547565213	yes	down	8.68	7.21	16.76	16.72	7.945	16.74		Potri.006G232400.v4.1	Potri.006G232400	Potri.005G116200.v4.1	Potri.005G116200	NAD(P)-binding Rossmann-fold superfamily protein	0.382859	-1.38512	0.00745628982382	0.142002	yes	down	2.34	3.45	5.12	10.29	2.895	7.705		-	0.193659	-2.29184	0.00308674666486	up	0.54	1.72	3.33	8.34	1.13	5.835
Potri.007G103800.v4.1	Potri.007G103800	-	12.0282	3.58835	0.0235780347326	0.363784	yes	up	0.27	0.63	0.04	0.04	0.45	0.04		Potri.006G232500.v4.1	Potri.006G232500	Potri.005G116600.v4.1	Potri.005G116600	histone H1-3	3.11294	1.63828	2.79349141007E-5	0.00260587036881	yes	up	748.96	343.47	208.34	145.6	546.215	176.97		-	0.167838	-2.51331	0.00162375041813	up	0.75	1.16	2.72	8.66	0.955	5.69
Potri.007G104300.v4.1	Potri.007G104300	-	3.35813	1.74766	2.47245220556E-6	0.000428798532179	yes	up	17.66	31.19	8.66	6.87	24.425	7.765		Potri.006G237100.v4.1	Potri.006G237100	Potri.005G116800.v4.1	Potri.005G116800	NAC domain containing protein 76	0.488397	-1.03387	0.0039008106836	0.0927982229743	yes	down	5.05	7.24	13.73	11.29	6.145	12.51		Polyketide cyclase/dehydrase and lipid transport superfamily protein	2.61324	1.47426	0.000137458161824	down	127.43	93.18	54.32	30.1	110.305	42.21
Potri.007G105800.v4.1	Potri.007G105800	Pectin lyase-like superfamily protein	2.17649	1.122	0.0130635471333	0.253533	yes	up	3.8	7.4	2.81	2.68	5.6	2.745		Potri.006G239802.v4.1	Potri.006G239802	Potri.005G117100.v4.1	Potri.005G117100	B-box type zinc finger family protein	1.61467	0.691244	0.0119421375602	0.191908	yes	up	25.72	22.8	16.83	14.04	24.26	15.435		-	3.61688	1.76437	0.0152559015361	down	3.82	1.75	0.58	0.96	2.785	0.77
Potri.007G108100.v4.1	Potri.007G108100	tracheary element differentiation-related 7	0.393562	-1.34534	0.00560040833457	0.140617	yes	down	8.71	6.38	13.24	27.17	7.545	20.205		Potri.006G252200.v4.1	Potri.006G252200	Potri.005G117600.v4.1	Potri.005G117600	GATA transcription factor 5	1.57655	0.656772	0.0656371406752	0.478078	yes	up	7.04	7.28	4.49	4.78	7.16	4.635		-	0.220273	-2.08308	0.00293331860417	up	5.81	4.86	37.57	10.87	5.335	24.22
Potri.007G108301.v4.1	Potri.007G108301	cell wall / vacuolar inhibitor of fructosidase 2	0.347066	-1.52672	0.000657898025288	0.0303328054335	yes	down	5.2	3.83	10.74	16.73	4.515	13.735		Potri.006G254100.v4.1	Potri.006G254100	Potri.005G117800.v4.1	Potri.005G117800	Leucine-rich repeat (LRR) family protein	0.494529	-1.01587	0.0183211427306	0.244915	yes	down	2.96	2.36	4.56	6.4	2.66	5.48		EIN3-binding F box protein 1	0.602507	-0.657124	0.0206990345117	up	41.67	44.85	62.59	81.01	43.26	71.8
Potri.007G108500.v4.1	Potri.007G108500	alcohol dehydrogenase 1	80.4958	6.33084	0.00144464859307	0.0537260759636	yes	up	0.46	1.13	0	0	0.795	0		Potri.006G254500.v4.1	Potri.006G254500	Potri.005G118700.v4.1	Potri.005G118700	Peroxidase superfamily protein	0.447525	-1.15996	0.000126585686124	0.00834999677968	yes	down	4.55	4.96	10.57	11.07	4.755	10.82		ascorbate peroxidase 6	1.70972	0.835257	0.0250407535097	down	7.11	6.79	4.37	3.76	6.95	4.065
Potri.007G113000.v4.1	Potri.007G113000	uncoupling protein 5	16.8684	4.07625	0.000487680125521	0.0240063291863	yes	up	22.63	70.08	4.83	1.09	46.355	2.96		Potri.006G258200.v4.1	Potri.006G258200	Potri.005G122400.v4.1	Potri.005G122400	late embryogenesis abundant domain-containing protein / LEA domain-containing protein	0.486266	-1.04018	0.000190939623763	0.0110554199754	yes	down	7.85	8.01	14.83	18.65	7.93	16.74		(1 of 1) PTHR11060 - PROTEIN MEMO1	2.0109	1.0935	0.0342422128157	down	3.49	3.89	2.13	1.54	3.69	1.835
Potri.007G114375.v4.1	Potri.007G114375	hydroxyproline-rich glycoprotein family protein	3.23778	1.69501	0.0081834894847	0.185068	yes	up	21.99	8.28	3.55	6.24	15.135	4.895		Potri.006G259700.v4.1	Potri.006G259700	Potri.005G123800.v4.1	Potri.005G123800	GRAS family transcription factor	1.75988	0.815478	0.0126044329757	0.197039	yes	up	24.56	17.43	14.75	9.54	20.995	12.145		-	1.58067	0.733965	0.0356553940103	down	22.11	16.49	10.85	13.57	19.3	12.21
Potri.007G114525.v4.1	Potri.007G114525	hydroxyproline-rich glycoprotein family protein	2.51165	1.32864	0.0256227474177	0.37953	yes	up	44.21	20.18	7.13	19.72	32.195	13.425		Potri.006G260000.v4.1	Potri.006G260000	Potri.005G125800.v4.1	Potri.005G125800	GRAS family transcription factor	1.56055	0.642059	0.0536320874131	0.436631	yes	up	10.38	7.18	6.09	5.36	8.78	5.725		-	1.86545	0.996184	0.00576440487366	down	141.97	207.28	108.07	79.15	174.625	93.61
Potri.007G115000.v4.1	Potri.007G115000	-	8.78864	3.13564	2.39269952552E-8	1.04433358624E-5	yes	up	13.35	7.72	1.58	0.75	10.535	1.165		Potri.006G262900.v4.1	Potri.006G262900	Potri.005G127200.v4.1	Potri.005G127200	Protein of unknown function (DUF677)	2.08167	1.05774	0.00846528678787	0.152569	yes	up	7.98	14.72	5.76	5.38	11.35	5.57		-	0	-7.82334	1.20997475127E-5	up	0	0	1.24	4.27	0	2.755
Potri.007G123400.v4.1	Potri.007G123400	Raffinose synthase family protein	1.66617	0.736533	0.000310632924325	0.0170900315593	yes	up	28.88	25.54	17.57	16.72	27.21	17.145		Potri.006G264600.v4.1	Potri.006G264600	Potri.005G127401.v4.1	Potri.005G127401	Protein of unknown function (DUF677)	1.90286	0.928167	0.0279684612318	0.313034	yes	up	21.09	46.12	23.23	25	33.605	24.115		early nodulin-like protein 14	0.522755	-0.848881	0.00544107985011	up	30.81	33.63	67.51	55.76	32.22	61.635
Potri.007G125600.v4.1	Potri.007G125600	-	2.42738	1.2794	0.0277467961397	0.39792	yes	up	1.42	1.77	0.54	0.85	1.595	0.695		Potri.006G267300.v4.1	Potri.006G267300	Potri.005G129700.v4.1	Potri.005G129700	-	2.14047	1.09793	0.00737647291981	0.1409	yes	up	6.49	4	2.99	2	5.245	2.495		translocon at the inner envelope membrane of chloroplasts 55-II	1.56729	0.744477	0.0193784806853	down	23.17	32.61	19.35	16.24	27.89	17.795
Potri.007G126200.v4.1	Potri.007G126200	-	2.89621	1.53417	0.0342665594753	0.452098	yes	up	1.12	1.25	0.33	0.51	1.185	0.42		Potri.006G275000.v4.1	Potri.006G275000	Potri.005G130100.v4.1	Potri.005G130100	CAP (Cysteine-rich secretory proteins, Antigen 5, and Pathogenesis-related 1 protein) superfamily protein	2.24103	1.16416	0.0090542673609	0.159197	yes	up	9.29	11.28	4.39	4.9	10.285	4.645		H(+)-ATPase 5	1.49121	0.636221	0.0210824737198	down	179.67	134.23	99.23	111.27	156.95	105.25
Potri.007G126600.v4.1	Potri.007G126600	glutathione peroxidase 2	1.62058	0.696513	0.0182413540813	0.310399	yes	up	34.29	24.62	19.15	17.93	29.455	18.54		Potri.006G278000.v4.1	Potri.006G278000	Potri.005G133800.v4.1	Potri.005G133800	-	0.585267	-0.772832	0.000587608840847	0.0245554569583	yes	down	28.54	31.7	52.45	52.15	30.12	52.3		Protein of unknown function, DUF599	2.45238	1.39509	0.00282022540402	down	48.55	55.48	30.14	12.28	52.015	21.21
Potri.007G127300.v4.1	Potri.007G127300	S-adenosyl-L-methionine-dependent methyltransferases superfamily protein	3.53268	1.82076	4.24320058314E-6	0.000638626073973	yes	up	36.65	65.13	18.92	11.86	50.89	15.39		Potri.006G279400.v4.1	Potri.006G279400	Potri.005G136600.v4.1	Potri.005G136600	-	1.6421	0.715546	0.00712524099309	0.137846	yes	up	5.04	3.91	2.93	2.9	4.475	2.915		protein kinase C-like zinc finger protein	0.238263	-1.80211	0.00542655592022	up	3.11	4.35	24.74	6.57	3.73	15.655
[truncated: 1,785 more rows]

## Sheet: Table S3
Supplementary Table S3. Information of the genes described in the study.
Named used in this study	JGI_GeneID
PdMYB42(03G)	Potri.003G114100
PdMYB42(12G)	Potri.012G127700
PdNAC1	Potri.007G135300
[truncated: 29 more rows]

## Sheet: Table S4
Supplementary Table S4: The original data of the figures
[truncated: 586 more rows]
